# Supplementary material for: (E)-N′-(4-Hydroxy­benzyl­idene)-4-hydroxy­benzohydrazide methanol solvate
Source: Acta Crystallogr Sect E Struct Rep Online. 2009 Jun 6;65(Pt 7):o1465. doi: 10.1107/S1600536809020078 (PMC2969426; doi:10.1107/S1600536809020078)
Supplement: Supplementary file 2 [file e-65-o1465-Isup2.hkl]

# 
# h,k,l, Fc-squared, Fo-squared, sigma(Fo-squared) and status flag 
# 
data_I
_shelx_title ' P21c in P2(1)/c' 
_shelx_refln_list_code          4 
_shelx_F_calc_maximum      189.86 
_exptl_crystal_F_000       608.00 
_reflns_d_resolution_high  0.7829 
 
loop_ 
 _symmetry_equiv_pos_as_xyz 
 'x, y, z' 
 '-x, y+1/2, -z+1/2' 
 '-x, -y, -z' 
 'x, -y-1/2, z-1/2' 
 
_cell_length_a    12.9268 
_cell_length_b     9.2774 
_cell_length_c    11.9455 
_cell_angle_alpha  90.000 
_cell_angle_beta  100.147 
_cell_angle_gamma  90.000 
 
_shelx_F_squared_multiplier     1.000 
 
loop_ 
 _refln_index_h 
 _refln_index_k 
 _refln_index_l 
 _refln_F_squared_calc 
 _refln_F_squared_meas 
 _refln_F_squared_sigma 
 _refln_observed_status 
   1   0   0       84.33       93.05      1.75 o 
   2   0   0      223.16      236.79      3.50 o 
   3   0   0     1552.93     1480.53     13.03 o 
   4   0   0     3266.53     3130.81     21.63 o 
   5   0   0     1156.27     1062.28      8.42 o 
   6   0   0       88.61       98.32      1.69 o 
   7   0   0      417.25      385.60      4.19 o 
   8   0   0     3031.36     3145.01     22.77 o 
   9   0   0      333.90      323.68      5.77 o 
  10   0   0      546.32      568.34      8.55 o 
  11   0   0       11.58        7.57      1.23 o 
  12   0   0       94.69       95.14      3.50 o 
  13   0   0       23.91       21.50      2.06 o 
  14   0   0      208.26      212.12      8.44 o 
  15   0   0        0.98        0.29      1.74 o 
  16   0   0       10.82        5.53      2.62 o 
   1   1   0     2232.19     2265.76     18.93 o 
   2   1   0      104.54      104.01      1.37 o 
   3   1   0        6.18        4.06      0.29 o 
   4   1   0      464.19      456.86      3.18 o 
   5   1   0       87.41       68.54      1.06 o 
   6   1   0     1233.91     1350.72      8.15 o 
   7   1   0      672.75      644.18      4.14 o 
   8   1   0     1887.30     1929.25     10.55 o 
   9   1   0      471.68      459.25      5.02 o 
  10   1   0       42.87       52.21      1.78 o 
  11   1   0       27.17       25.15      1.38 o 
  12   1   0       42.94       46.14      2.22 o 
  13   1   0        0.70       -0.33      0.89 o 
  14   1   0      184.84      187.59      4.53 o 
  15   1   0        8.83       11.93      3.20 o 
  16   1   0       21.29       17.02      3.49 o 
   0   2   0     3950.40     3847.18     44.91 o 
   1   2   0       16.30       21.26      2.04 o 
   2   2   0    11079.53    11116.91     65.25 o 
   3   2   0      436.41      457.37      3.70 o 
   4   2   0      264.71      258.60      4.56 o 
   5   2   0      173.92      184.57      2.85 o 
   6   2   0      123.69      146.63      2.04 o 
   7   2   0      176.80      177.62      2.15 o 
   8   2   0       52.12       49.94      1.15 o 
   9   2   0      429.68      434.13      5.67 o 
  10   2   0      161.33      156.38      2.89 o 
  11   2   0       19.81       20.65      1.56 o 
  12   2   0       69.18       65.55      2.51 o 
  13   2   0        1.12        1.07      1.01 o 
  14   2   0       10.06        9.47      1.95 o 
  15   2   0        1.16        1.02      1.44 o 
  16   2   0       34.48       38.39      4.65 o 
   1   3   0     2730.76     2751.68     19.37 o 
   2   3   0      502.54      542.58      7.42 o 
   3   3   0      454.77      501.00      4.29 o 
   4   3   0      801.23      837.97      6.67 o 
   5   3   0       14.89       13.18      0.85 o 
   6   3   0      533.38      499.97      8.23 o 
   7   3   0       13.48       18.95      0.84 o 
   8   3   0       93.15       79.64      1.53 o 
   9   3   0        0.43        0.56      0.72 o 
  10   3   0       37.19       42.04      2.09 o 
  11   3   0       98.71      106.09      4.01 o 
  12   3   0       86.39       90.96      3.89 o 
  13   3   0        3.33        4.05      1.53 o 
  14   3   0       35.52       38.96      3.34 o 
  15   3   0        0.04       -1.31      1.89 o 
   0   4   0      297.46      275.56      7.58 o 
   1   4   0      599.09      620.96      4.54 o 
   2   4   0        0.53        2.06      0.46 o 
   3   4   0      406.71      414.86      4.03 o 
   4   4   0      103.13       98.88      1.87 o 
   5   4   0       91.14       89.14      2.09 o 
   6   4   0       12.64       11.33      0.84 o 
   7   4   0      664.21      666.27      9.09 o 
   8   4   0      298.73      293.98      3.80 o 
   9   4   0      855.39      823.20     29.17 o 
  10   4   0        0.00       -0.65      0.91 o 
  11   4   0       25.67       24.81      2.23 o 
  12   4   0        0.71       -0.40      1.32 o 
  13   4   0        1.28        1.92      1.45 o 
  14   4   0        0.79        0.76      2.76 o 
  15   4   0       34.08       44.66      5.38 o 
   1   5   0      132.37      167.01      2.33 o 
   2   5   0      396.23      406.01      4.15 o 
   3   5   0      184.31      159.18      2.45 o 
   4   5   0      327.04      332.69      5.21 o 
   5   5   0       28.94       26.27      1.45 o 
   6   5   0        5.83        4.12      0.66 o 
   7   5   0       35.70       34.94      1.48 o 
   8   5   0        0.90        1.38      0.82 o 
   9   5   0       25.14       29.83      2.62 o 
  10   5   0        6.58        5.91      1.53 o 
  11   5   0       31.77       39.06      2.86 o 
  12   5   0        0.01       -1.96      1.31 o 
  13   5   0       24.96       28.47      2.77 o 
  14   5   0       11.54       13.86      2.36 o 
   0   6   0      469.10      479.38     10.20 o 
   1   6   0      414.03      442.48      4.52 o 
   2   6   0       74.79       66.08      1.85 o 
   3   6   0       36.48       31.60      1.26 o 
   4   6   0       51.76       51.81      1.98 o 
   5   6   0       61.82       64.60      1.87 o 
   6   6   0       19.63       17.69      1.34 o 
   7   6   0     2199.05     2194.93     17.55 o 
   8   6   0       47.74       48.89      1.88 o 
   9   6   0       40.01       39.35      2.65 o 
  10   6   0        3.79        3.49      1.40 o 
  11   6   0        1.19        0.15      1.31 o 
  12   6   0        4.23        3.91      1.61 o 
  13   6   0        9.03       14.99      2.62 o 
  14   6   0        2.73        1.01      1.74 o 
   1   7   0       99.53      112.19      2.91 o 
   2   7   0      118.14      124.27      3.08 o 
   3   7   0       87.61       92.51      2.18 o 
   4   7   0        8.75        9.10      0.94 o 
   5   7   0      101.90       97.90      2.41 o 
   6   7   0      191.04      192.91      3.50 o 
   7   7   0        2.29        1.26      0.73 o 
   8   7   0        3.50        3.58      0.84 o 
   9   7   0       28.70       27.64      3.34 o 
  10   7   0        5.56        5.07      1.61 o 
  11   7   0        2.60        2.58      1.60 o 
  12   7   0        4.82        4.43      1.82 o 
  13   7   0       15.30       18.83      2.65 o 
   0   8   0      295.82      275.38      8.73 o 
   1   8   0       61.72       57.93      2.73 o 
   2   8   0       14.50       10.27      1.32 o 
   3   8   0       38.75       36.48      2.00 o 
   4   8   0      255.64      234.98      4.75 o 
   5   8   0      167.73      173.16      4.17 o 
   6   8   0        0.22        0.24      0.79 o 
   7   8   0       74.41       72.85      2.39 o 
   8   8   0        1.81        1.27      0.81 o 
   9   8   0        0.22        1.63      1.45 o 
  10   8   0       38.92       39.67      3.14 o 
  11   8   0        1.42       -1.00      1.40 o 
   1   9   0        6.81        7.72      1.48 o 
   2   9   0        0.04       -1.24      0.83 o 
   3   9   0      171.49      169.20      4.25 o 
   4   9   0      287.82      295.15      5.76 o 
   5   9   0        6.01        5.14      1.32 o 
   6   9   0        2.53        1.27      1.12 o 
   7   9   0       16.11       16.99      1.83 o 
   8   9   0       16.71       16.08      2.44 o 
   9   9   0       78.77       87.84      6.69 o 
  10   9   0       16.02       20.02      2.58 o 
   0  10   0        5.25        5.53      2.04 o 
   1  10   0        0.85        1.36      2.33 o 
   2  10   0       62.51       65.35      3.01 o 
   3  10   0        1.35        1.09      1.18 o 
   4  10   0        2.75        5.03      1.53 o 
   5  10   0       76.71       81.74      3.35 o 
   6  10   0        7.43        6.27      1.53 o 
   7  10   0        2.64        0.70      1.21 o 
   8  10   0       34.00       37.86      3.48 o 
   1  11   0       24.55       27.32      2.77 o 
   2  11   0       15.40       20.01      2.47 o 
   3  11   0       33.16       35.07      2.51 o 
   4  11   0       21.05       24.28      4.22 o 
   5  11   0        7.88       10.49      1.83 o 
   6  11   0        0.10        2.77      1.44 o 
 -16   1   1        0.41       -0.21      1.45 o 
 -15   1   1       16.94       13.17      1.76 o 
 -14   1   1        0.07        0.58      1.01 o 
 -13   1   1        7.58       11.61      1.39 o 
 -12   1   1       95.65       96.15      2.54 o 
 -11   1   1       10.74       10.66      1.22 o 
 -10   1   1        2.77        1.45      0.61 o 
  -9   1   1       85.11       89.19      2.40 o 
  -8   1   1       47.61       44.84      1.73 o 
  -7   1   1      198.85      216.78      2.37 o 
  -6   1   1     3035.71     3213.55     20.11 o 
  -5   1   1      247.02      246.20      4.54 o 
  -4   1   1      234.09      220.55      2.48 o 
  -3   1   1      445.97      444.46      4.26 o 
  -2   1   1       35.97       23.87      0.55 o 
  -1   1   1     2351.63     2345.51     21.54 o 
   0   1   1      283.06      278.12      2.99 o 
   1   1   1      215.89      217.15      2.66 o 
   2   1   1     2147.99     2179.94     15.18 o 
   3   1   1     1012.25      984.99     13.69 o 
   4   1   1     1643.27     1624.68      8.81 o 
   5   1   1       21.67       19.83      0.61 o 
   6   1   1      136.45      119.73      1.49 o 
   7   1   1       18.29       18.82      0.63 o 
   8   1   1      109.95      125.84      1.58 o 
   9   1   1       61.98       64.47      1.81 o 
  10   1   1      112.26      107.11      2.40 o 
  11   1   1        8.59        8.00      1.11 o 
  12   1   1       70.96       80.13      2.80 o 
  13   1   1       13.07       16.44      1.75 o 
  14   1   1       24.77       29.34      2.56 o 
  15   1   1        2.13        2.40      1.53 o 
 -16   2   1        0.27        1.31      1.65 o 
 -15   2   1        0.03        0.44      1.44 o 
 -14   2   1       27.34       25.26      2.01 o 
 -13   2   1        0.00       -0.89      0.94 o 
 -12   2   1      106.11       97.19      2.99 o 
 -11   2   1       41.92       47.17      2.18 o 
 -10   2   1       91.90       95.72      2.68 o 
  -9   2   1      167.42      190.36      3.50 o 
  -8   2   1      392.91      414.77      6.81 o 
  -7   2   1       31.52       29.20      0.80 o 
  -6   2   1     1054.78     1167.53      7.28 o 
  -5   2   1       38.14       41.97      0.87 o 
  -4   2   1      178.25      156.28      1.88 o 
  -3   2   1      279.56      287.57      2.63 o 
  -2   2   1       25.04       26.59      0.89 o 
  -1   2   1      411.89      387.04      3.60 o 
   0   2   1       18.94       16.24      0.72 o 
   1   2   1      834.18      788.51      5.50 o 
   2   2   1    36045.89    35871.52    628.36 o 
   3   2   1     2309.09     2270.30     14.17 o 
   4   2   1      246.57      226.32      2.71 o 
   5   2   1      102.25      125.20      1.83 o 
   6   2   1      558.51      544.48      6.86 o 
   7   2   1      236.08      256.68      3.44 o 
   8   2   1      102.07       91.07      1.63 o 
   9   2   1      154.13      163.83      5.69 o 
  10   2   1        3.39        4.05      0.94 o 
  11   2   1      311.32      302.24      5.14 o 
  12   2   1        0.51        0.05      0.94 o 
  13   2   1       82.26       79.70      2.96 o 
  14   2   1       10.77        9.78      1.95 o 
  15   2   1       18.82       17.45      3.49 o 
 -15   3   1        2.45        0.29      1.44 o 
 -14   3   1        0.15        0.44      1.44 o 
 -13   3   1       21.55       15.21      2.06 o 
 -12   3   1      290.48      289.64      9.90 o 
 -11   3   1        2.80        2.15      1.32 o 
 -10   3   1      110.27      119.52      2.99 o 
  -9   3   1        0.01       -0.47      0.80 o 
  -8   3   1       17.13       19.94      1.13 o 
  -7   3   1       66.48       54.16      1.20 o 
  -6   3   1        4.55        3.54      0.44 o 
  -5   3   1      589.89      539.00      6.38 o 
  -4   3   1      733.46      783.18      6.99 o 
  -3   3   1       31.27       40.01      1.05 o 
  -2   3   1      377.66      377.08      5.03 o 
  -1   3   1      129.32      135.36      2.48 o 
   0   3   1     1512.15     1506.78     15.97 o 
   1   3   1     1429.30     1300.50     10.62 o 
   2   3   1     1516.25     1517.40     10.13 o 
   3   3   1      213.22      192.02      2.42 o 
   4   3   1      328.35      328.41      2.90 o 
   5   3   1        5.03        3.01      0.48 o 
   6   3   1       78.00       80.89      1.48 o 
   7   3   1        7.30        5.88      0.58 o 
   8   3   1       27.29       29.06      1.14 o 
   9   3   1       68.62       68.28      2.27 o 
  10   3   1      318.54      310.91      7.14 o 
  11   3   1       71.98       65.13      3.78 o 
  12   3   1       15.14       16.98      5.23 o 
  13   3   1        1.18        2.85      1.53 o 
  14   3   1        4.00        5.85      2.33 o 
  15   3   1       11.95       15.01      2.47 o 
 -15   4   1        1.94        0.44      1.65 o 
 -14   4   1       36.65       46.75      5.24 o 
 -13   4   1      220.16      229.40     10.62 o 
 -12   4   1       86.59       83.73      5.09 o 
 -11   4   1       14.75       14.93      2.06 o 
 -10   4   1        0.02        0.87      1.12 o 
  -9   4   1      140.72      133.73      4.10 o 
  -8   4   1      172.34      156.69      2.61 o 
  -7   4   1       14.49        9.89      0.73 o 
  -6   4   1        2.42        2.82      0.40 o 
  -5   4   1      479.16      496.32      4.41 o 
  -4   4   1       26.96       29.88      1.13 o 
  -3   4   1       24.21       23.44      0.90 o 
  -2   4   1       19.99       21.53      0.84 o 
  -1   4   1      159.03      166.98      2.40 o 
   0   4   1        9.10        8.99      0.53 o 
   1   4   1     1303.30     1381.50     15.44 o 
   2   4   1        0.06       -0.37      0.44 o 
   3   4   1      137.36      134.70      2.14 o 
   4   4   1      862.96      847.45     11.05 o 
   5   4   1      384.90      415.75      4.69 o 
   6   4   1      179.76      170.32      3.74 o 
   7   4   1      461.15      440.31      7.91 o 
   8   4   1        0.41        0.48      0.51 o 
   9   4   1     1433.29     1425.96     58.74 o 
  10   4   1        1.38        4.07      1.44 o 
  11   4   1       46.96       41.55      2.77 o 
  12   4   1        0.01       -2.18      1.45 o 
  13   4   1       38.35       33.17      2.88 o 
  14   4   1        2.25        2.18      1.65 o 
  15   4   1        5.00        0.86      2.18 o 
 -14   5   1        5.09        3.34      1.85 o 
 -13   5   1       10.71       16.20      2.33 o 
 -12   5   1        7.95       10.08      2.91 o 
 -11   5   1        6.67        3.90      1.53 o 
 -10   5   1      147.76      145.85      4.81 o 
  -9   5   1       37.62       41.72      2.56 o 
  -8   5   1      882.71      865.24      7.76 o 
  -7   5   1      301.13      309.36      3.95 o 
  -6   5   1       30.89       37.59      1.37 o 
  -5   5   1      150.75      142.66      2.46 o 
  -4   5   1        2.18        2.46      0.53 o 
  -3   5   1        9.14        8.43      0.71 o 
  -2   5   1       89.49       86.48      2.12 o 
  -1   5   1     1429.08     1529.05     15.05 o 
   0   5   1      440.59      432.83      3.25 o 
   1   5   1      735.40      760.07      5.63 o 
   2   5   1       96.00       95.86      1.92 o 
   3   5   1        0.07       -0.03      0.46 o 
   4   5   1      237.15      231.13      3.45 o 
   5   5   1       75.68       86.16      2.01 o 
   6   5   1       29.28       30.98      1.34 o 
   7   5   1        0.66       -0.20      0.52 o 
   8   5   1      217.69      215.14      5.84 o 
   9   5   1       87.86       91.66      3.78 o 
  10   5   1        0.01        0.12      0.97 o 
  11   5   1        0.24        0.65      1.18 o 
  12   5   1        0.08       -1.64      1.16 o 
  13   5   1       33.84       28.96      2.91 o 
  14   5   1       11.50       16.61      2.44 o 
 -14   6   1        7.22        6.40      2.06 o 
 -13   6   1       20.34       23.85      2.77 o 
 -12   6   1        9.93        9.58      1.95 o 
 -11   6   1       12.89       12.57      2.03 o 
 -10   6   1       10.37       10.42      2.04 o 
  -9   6   1       40.07       39.36      3.34 o 
  -8   6   1      352.07      360.58      4.77 o 
  -7   6   1      839.18      812.92      7.75 o 
  -6   6   1        0.26        0.21      0.92 o 
  -5   6   1      309.88      305.02      4.00 o 
  -4   6   1        1.94        1.36      0.76 o 
  -3   6   1       56.18       61.31      1.68 o 
  -2   6   1       16.09       17.79      0.91 o 
  -1   6   1      110.59      116.38      2.06 o 
   0   6   1       74.55      100.95      2.98 o 
   1   6   1        5.86        5.60      0.63 o 
   2   6   1      351.90      344.07      4.13 o 
   3   6   1       28.39       27.88      1.24 o 
   4   6   1       56.24       53.98      1.65 o 
   5   6   1        4.79        1.42      0.76 o 
   6   6   1      500.78      484.52      6.68 o 
   7   6   1      541.42      535.47      6.22 o 
   8   6   1       18.29       16.86      1.51 o 
   9   6   1       33.32       34.31      1.94 o 
  10   6   1       31.41       27.74      2.44 o 
  11   6   1        0.27       -1.02      2.47 o 
  12   6   1        2.17        1.58      1.40 o 
  13   6   1        0.01       -1.05      1.45 o 
 -13   7   1       74.17       92.20      4.80 o 
 -12   7   1        0.19        2.20      1.61 o 
 -11   7   1        3.41        5.36      1.82 o 
 -10   7   1        0.37        0.94      1.23 o 
  -9   7   1       57.15       58.57      3.21 o 
  -8   7   1       43.68       39.66      2.07 o 
  -7   7   1       71.47       70.35      2.17 o 
  -6   7   1       28.65       28.34      1.55 o 
  -5   7   1       12.18       16.83      1.26 o 
  -4   7   1       10.63        8.98      1.04 o 
  -3   7   1       71.99       65.28      2.29 o 
  -2   7   1      219.16      230.05      4.20 o 
  -1   7   1       13.60       16.33      1.28 o 
   0   7   1       42.43       45.36      2.40 o 
   1   7   1      281.42      286.19      6.58 o 
   2   7   1       39.91       40.63      1.90 o 
   3   7   1       29.13       29.63      1.50 o 
   4   7   1       40.86       40.43      1.61 o 
   5   7   1       83.98       78.31      2.28 o 
   6   7   1      822.28      824.03     11.49 o 
   7   7   1       33.56       31.36      2.21 o 
   8   7   1       21.15       20.57      1.44 o 
   9   7   1       44.18       44.79      3.00 o 
  10   7   1       30.55       30.25      2.65 o 
  11   7   1        1.89        0.81      1.74 o 
  12   7   1        0.64       -0.54      1.40 o 
 -12   8   1       29.87       35.78      7.42 o 
 -11   8   1        6.98        5.57      1.88 o 
 -10   8   1        3.02        2.56      1.45 o 
  -9   8   1        0.77        3.32      1.45 o 
  -8   8   1        0.04       -0.12      0.94 o 
  -7   8   1       58.86       58.11      2.12 o 
  -6   8   1       29.80       25.88      1.83 o 
  -5   8   1      623.87      623.72      8.34 o 
  -4   8   1      325.99      317.98      5.60 o 
  -3   8   1        4.37        6.04      1.15 o 
  -2   8   1        6.06        6.82      1.15 o 
  -1   8   1       22.66       25.88      1.73 o 
   0   8   1        6.94        6.39      1.06 o 
   1   8   1       20.83       22.17      1.66 o 
   2   8   1       42.21       40.72      3.08 o 
   3   8   1       22.01       24.80      1.81 o 
   4   8   1      197.15      192.49      9.22 o 
   5   8   1        8.26       10.70      1.41 o 
   6   8   1       21.16       19.17      1.40 o 
   7   8   1       11.10        7.14      1.55 o 
   8   8   1       36.46       36.68      1.89 o 
   9   8   1        8.79        5.80      1.61 o 
  10   8   1       29.63       30.69      3.00 o 
  11   8   1        0.99        0.65      1.61 o 
 -10   9   1        0.68       -0.87      2.62 o 
  -9   9   1        5.88        8.14      3.20 o 
  -8   9   1        0.64        1.13      1.89 o 
  -7   9   1        0.03        0.66      1.03 o 
  -6   9   1        6.37        4.78      1.23 o 
  -5   9   1       27.14       24.25      1.94 o 
  -4   9   1        6.01        6.04      1.80 o 
  -3   9   1       48.26       48.58      2.51 o 
  -2   9   1        4.98        6.99      1.32 o 
  -1   9   1       14.86       15.99      1.68 o 
   0   9   1        3.24        1.77      1.31 o 
   1   9   1        0.03       -0.48      0.91 o 
   2   9   1        7.20        4.51      1.26 o 
   3   9   1        8.11        3.71      1.59 o 
   4   9   1        1.40       -0.38      0.96 o 
   5   9   1       11.22       12.05      1.58 o 
   6   9   1       19.79       21.82      2.00 o 
   7   9   1        5.05        3.75      1.29 o 
   8   9   1        1.62        2.80      1.48 o 
   9   9   1        2.05        2.33      3.20 o 
  10   9   1       10.18       13.10      2.37 o 
  -8  10   1       15.11       18.68      2.65 o 
  -7  10   1        0.35       -0.08      1.18 o 
  -6  10   1       41.65       51.37      4.89 o 
  -5  10   1       31.05       38.65      3.42 o 
  -4  10   1        6.30        7.98      1.56 o 
  -3  10   1       29.29       24.83      2.36 o 
  -2  10   1      122.56      124.83      4.73 o 
  -1  10   1        1.35        0.63      1.12 o 
   0  10   1        9.14        9.45      1.85 o 
   1  10   1        6.69        9.27      1.74 o 
   2  10   1        0.00        2.42      1.32 o 
   3  10   1        5.12        4.81      1.44 o 
   4  10   1        9.39        8.29      1.60 o 
   5  10   1        3.00        0.69      1.04 o 
   6  10   1        9.30       13.71      4.19 o 
   7  10   1        7.48        9.23      1.75 o 
   8  10   1       26.78       34.67      3.42 o 
  -6  11   1        0.09        0.93      1.73 o 
  -5  11   1        0.09       -0.01      1.23 o 
  -4  11   1        0.00        1.42      1.36 o 
  -3  11   1        1.67        2.79      1.45 o 
  -2  11   1       10.56        9.97      2.62 o 
  -1  11   1       32.00       35.89      3.08 o 
   0  11   1       33.11       41.56      3.08 o 
   1  11   1        3.88        4.36      2.62 o 
   2  11   1        6.39        8.04      1.95 o 
   3  11   1        0.96        1.19      1.32 o 
   4  11   1       19.74       20.69      2.28 o 
   5  11   1        1.48        1.42      2.80 o 
 -16   0   2        2.22        3.49      2.33 o 
 -15   0   2       87.15       84.83      3.91 o 
 -14   0   2      116.37      112.31      7.13 o 
 -13   0   2        6.41        4.43      1.32 o 
 -12   0   2       53.94       52.10      3.05 o 
 -11   0   2       40.63       45.37      2.56 o 
 -10   0   2        0.55        1.68      0.91 o 
  -9   0   2       10.61       13.38      1.74 o 
  -8   0   2       26.26       31.70      2.33 o 
  -7   0   2     3246.18     3492.35     42.88 o 
  -6   0   2      404.87      447.19      8.16 o 
  -5   0   2      249.07      293.36      5.83 o 
  -4   0   2      128.68      139.16      3.49 o 
  -3   0   2      170.85      222.91      2.91 o 
  -2   0   2     1027.20     1074.22     14.24 o 
  -1   0   2      251.41      222.96      2.68 o 
   0   0   2     6051.99     6105.55     48.89 o 
   1   0   2      347.62      333.79      4.38 o 
   2   0   2     5404.41     5487.08     36.22 o 
   3   0   2       90.85       97.89      1.41 o 
   4   0   2      242.68      222.79      2.80 o 
   5   0   2       30.62       23.13      1.40 o 
   6   0   2       28.33       33.95      1.22 o 
   7   0   2      263.66      247.95      6.63 o 
   8   0   2        3.84        3.36      0.72 o 
   9   0   2      494.71      533.29      9.03 o 
  10   0   2      103.88      113.03      3.60 o 
  11   0   2      255.72      271.26      8.44 o 
  12   0   2        9.18        7.27      2.04 o 
  13   0   2        0.26        0.00      1.74 o 
  14   0   2       35.25       33.45      3.78 o 
  15   0   2       67.37       69.51      5.53 o 
 -16   1   2        1.48        3.18      1.32 o 
 -15   1   2       31.53       29.85      2.18 o 
 -14   1   2      123.75      105.35      3.35 o 
 -13   1   2       48.52       41.92      1.99 o 
 -12   1   2       18.79       18.60      1.30 o 
 -11   1   2        5.54        3.60      0.94 o 
 -10   1   2        4.88        2.70      1.01 o 
  -9   1   2      113.61      111.12      2.68 o 
  -8   1   2      491.26      516.90      5.92 o 
  -7   1   2     1010.18     1065.11     12.72 o 
  -6   1   2      307.77      374.24      4.42 o 
  -5   1   2      624.71      568.84      4.19 o 
  -4   1   2     1384.92     1368.53      8.59 o 
  -3   1   2     1890.06     1772.03     12.37 o 
  -2   1   2     1699.07     1669.08     16.87 o 
  -1   1   2     4892.17     4805.36     36.41 o 
   0   1   2        6.71       10.67      0.73 o 
   1   1   2    21990.38    21897.40    381.16 o 
   2   1   2       23.16       28.78      0.81 o 
   3   1   2       75.60       74.50      1.14 o 
   4   1   2      238.95      255.85      2.44 o 
   5   1   2        7.50        7.50      0.45 o 
   6   1   2       90.95       98.90      1.41 o 
   7   1   2       29.42       37.84      0.92 o 
   8   1   2      178.92      188.70      2.13 o 
   9   1   2      166.39      162.07      2.42 o 
  10   1   2        7.36        6.52      1.33 o 
  11   1   2       33.20       29.09      2.81 o 
  12   1   2       17.48       15.87      1.62 o 
  13   1   2        0.90       -0.12      1.60 o 
  14   1   2        4.78        2.58      2.76 o 
  15   1   2        1.58        3.04      2.47 o 
 -16   2   2        3.35        1.97      1.74 o 
 -15   2   2        3.19        4.57      1.74 o 
 -14   2   2       10.09       10.03      1.49 o 
 -13   2   2       17.31       18.69      1.71 o 
 -12   2   2       16.32       12.24      1.36 o 
 -11   2   2       61.14       64.36      2.44 o 
 -10   2   2        0.27       -0.82      0.54 o 
  -9   2   2        6.39       11.12      0.98 o 
  -8   2   2      425.62      460.72      5.58 o 
  -7   2   2      143.60      144.70      1.87 o 
  -6   2   2     1763.82     1923.67     15.58 o 
  -5   2   2     1298.98     1457.70      9.88 o 
  -4   2   2      648.74      637.19      4.29 o 
  -3   2   2        1.56        4.00      0.50 o 
  -2   2   2      166.99      180.71      1.96 o 
  -1   2   2        0.73        2.00      0.46 o 
   0   2   2      597.83      572.54      6.31 o 
   1   2   2      766.19      742.07      6.31 o 
   2   2   2    20901.14    20727.54    445.50 o 
   3   2   2      238.94      285.44      2.61 o 
   4   2   2        0.16        0.90      0.38 o 
   5   2   2      264.99      271.63      2.77 o 
   6   2   2      144.92      139.98      1.84 o 
   7   2   2       76.47       74.85      1.32 o 
   8   2   2       32.59       31.23      1.15 o 
   9   2   2      167.75      175.80      3.07 o 
  10   2   2      211.58      191.94      4.69 o 
  11   2   2      261.97      269.86      5.16 o 
  12   2   2        1.77        0.48      1.01 o 
  13   2   2       17.87       18.86      1.79 o 
  14   2   2        4.63        4.07      2.33 o 
  15   2   2        3.08        2.04      2.33 o 
 -15   3   2        0.47       -1.20      1.40 o 
 -14   3   2        0.89        1.73      2.47 o 
 -13   3   2       23.24       21.71      2.47 o 
 -12   3   2      127.88      102.67      4.10 o 
 -11   3   2        2.86        3.04      0.98 o 
 -10   3   2       76.49       78.64      3.40 o 
  -9   3   2        2.26        3.21      1.10 o 
  -8   3   2       39.89       43.86      1.77 o 
  -7   3   2       34.18       28.12      0.87 o 
  -6   3   2     1029.90     1034.09      9.04 o 
  -5   3   2     1315.74     1456.77      9.75 o 
  -4   3   2      709.36      803.81      7.89 o 
  -3   3   2       57.08       51.96      0.99 o 
  -2   3   2      155.94      164.62      2.06 o 
  -1   3   2     1188.74     1170.77      8.34 o 
   0   3   2        6.62        6.12      0.44 o 
   1   3   2       48.36       53.94      2.60 o 
   2   3   2        1.50        4.97      0.62 o 
   3   3   2      116.68      139.91      2.16 o 
   4   3   2      721.03      707.93      5.17 o 
   5   3   2       43.89       35.84      1.14 o 
   6   3   2      175.93      168.52      2.29 o 
   7   3   2       35.91       39.55      1.20 o 
   8   3   2      210.37      191.55      2.96 o 
   9   3   2       74.35       74.18      1.97 o 
  10   3   2      650.44      626.50     10.10 o 
  11   3   2        2.25        1.95      1.32 o 
  12   3   2        0.14       -0.58      1.12 o 
  13   3   2        5.79        4.96      1.74 o 
  14   3   2       13.72       18.65      2.47 o 
  15   3   2        0.20        2.62      2.33 o 
 -15   4   2       40.90       48.30      3.68 o 
 -14   4   2       26.51       26.28      2.77 o 
 -13   4   2      218.94      231.97      6.57 o 
 -12   4   2      246.42      247.88      6.55 o 
 -11   4   2       22.94       28.48      2.36 o 
 -10   4   2        5.49        5.48      1.32 o 
  -9   4   2       32.63       33.32      3.64 o 
  -8   4   2        0.12        0.79      0.98 o 
  -7   4   2        1.49        2.31      0.43 o 
  -6   4   2      504.30      538.16      5.05 o 
  -5   4   2      988.85     1014.71      6.78 o 
  -4   4   2      832.83      899.13      6.06 o 
  -3   4   2     1109.72     1113.98      7.05 o 
  -2   4   2     1010.99      997.16      7.40 o 
  -1   4   2      550.46      564.16      7.87 o 
   0   4   2       92.25       92.29      1.31 o 
   1   4   2      203.62      246.17      2.74 o 
   2   4   2     2245.80     2435.92     15.94 o 
   3   4   2      854.28      911.66     10.63 o 
   4   4   2     3256.84     3213.47     20.62 o 
   5   4   2     1565.31     1510.23     12.53 o 
   6   4   2      286.93      259.15      4.67 o 
   7   4   2       15.86       18.94      1.11 o 
   8   4   2      226.46      216.81      3.41 o 
   9   4   2     1311.22     1328.18     20.45 o 
  10   4   2      195.67      185.47      5.34 o 
  11   4   2       12.43       10.29      1.74 o 
  12   4   2        0.77        0.25      1.45 o 
  13   4   2        6.87        4.07      1.74 o 
  14   4   2        0.00       -1.99      1.32 o 
 -14   5   2      119.25      119.11     11.34 o 
 -13   5   2        0.62        0.00      1.45 o 
 -12   5   2       17.20       18.03      2.36 o 
 -11   5   2        0.02        0.29      1.23 o 
 -10   5   2      310.55      287.14     14.12 o 
  -9   5   2       31.76       33.94      5.09 o 
  -8   5   2      331.10      305.06      7.77 o 
  -7   5   2      161.74      162.61      2.77 o 
  -6   5   2      471.66      463.88      5.30 o 
  -5   5   2      291.29      299.65      3.72 o 
  -4   5   2      272.48      252.54      3.18 o 
  -3   5   2        0.20        1.87      0.49 o 
  -2   5   2       93.26       77.87      1.60 o 
  -1   5   2      550.24      564.42      4.95 o 
   0   5   2     1251.11     1277.71     17.85 o 
   1   5   2        7.13       13.71      1.95 o 
   2   5   2       54.06       44.24      1.44 o 
   3   5   2       21.99       30.20      1.49 o 
   4   5   2       18.25       15.97      1.05 o 
   5   5   2       33.36       37.21      1.51 o 
   6   5   2        2.35        2.09      0.63 o 
   7   5   2      208.27      201.15      3.38 o 
   8   5   2     1151.08     1140.94     24.23 o 
   9   5   2       26.64       19.98      1.60 o 
  10   5   2       31.02       33.75      3.64 o 
  11   5   2        1.10        3.66      1.53 o 
  12   5   2        8.91        6.98      1.85 o 
  13   5   2       33.70       33.08      3.78 o 
  14   5   2        1.97       -0.75      1.40 o 
 -14   6   2      159.83      189.05      6.84 o 
 -13   6   2       91.88       95.67      4.60 o 
 -12   6   2        0.49       -0.87      1.74 o 
 -11   6   2       63.83       62.70      3.78 o 
 -10   6   2        1.51        1.21      1.18 o 
  -9   6   2        4.80        7.44      1.53 o 
  -8   6   2       40.41       40.99      1.94 o 
  -7   6   2      689.98      681.26      6.88 o 
  -6   6   2      216.99      196.56      5.12 o 
  -5   6   2       40.84       39.87      1.44 o 
  -4   6   2      231.66      228.97      4.29 o 
  -3   6   2       18.94       19.94      1.00 o 
  -2   6   2       72.86       70.17      1.65 o 
  -1   6   2      228.61      225.98      3.81 o 
   0   6   2      149.22      169.36      2.57 o 
   1   6   2      378.01      428.28      4.11 o 
   2   6   2       13.14       11.17      0.87 o 
   3   6   2       15.34       14.23      1.00 o 
   4   6   2       30.39       24.43      1.30 o 
   5   6   2        4.33        4.02      0.79 o 
   6   6   2      192.65      181.30      3.38 o 
   7   6   2      300.36      309.43     10.08 o 
   8   6   2      106.47      102.65      2.78 o 
   9   6   2        3.45        3.96      1.12 o 
  10   6   2        3.49        3.55      1.45 o 
  11   6   2        0.02       -1.53      1.02 o 
  12   6   2        7.00        4.65      1.82 o 
  13   6   2        0.35       -0.23      1.53 o 
 -13   7   2       24.54       38.67      3.35 o 
 -12   7   2        0.37       -0.62      1.40 o 
 -11   7   2       14.06       18.19      2.44 o 
 -10   7   2        6.18        2.27      1.74 o 
  -9   7   2       93.41       97.16      3.98 o 
  -8   7   2        6.44        7.36      1.26 o 
  -7   7   2      278.89      271.86      4.20 o 
  -6   7   2      556.27      540.83      6.12 o 
  -5   7   2      316.06      312.23      4.30 o 
  -4   7   2        0.20        1.44      0.66 o 
  -3   7   2       34.10       33.43      1.79 o 
  -2   7   2        2.30        2.73      0.81 o 
  -1   7   2        3.08        3.35      0.81 o 
   0   7   2       32.14       34.41      2.10 o 
   1   7   2      216.16      237.30      5.31 o 
   2   7   2      170.20      168.25      3.79 o 
   3   7   2        4.65        4.83      0.85 o 
   4   7   2       10.69       14.01      1.55 o 
   5   7   2      266.99      250.02      4.06 o 
   6   7   2      101.50       93.19      3.57 o 
   7   7   2        6.26        7.11      1.02 o 
   8   7   2        2.73        4.00      0.90 o 
   9   7   2        3.18        1.61      1.05 o 
  10   7   2        1.59       -0.65      1.23 o 
  11   7   2       46.13       53.60      3.56 o 
  12   7   2        3.57        2.09      3.34 o 
 -12   8   2        3.63        3.18      1.88 o 
 -11   8   2        2.35       -0.12      1.60 o 
 -10   8   2        0.34       -0.29      1.27 o 
  -9   8   2        7.13        6.47      1.74 o 
  -8   8   2        0.00        0.02      0.92 o 
  -7   8   2        4.28        4.19      0.92 o 
  -6   8   2      226.58      237.19      7.48 o 
  -5   8   2      815.14      805.42     11.99 o 
  -4   8   2       41.88       42.51      2.17 o 
  -3   8   2      372.46      393.78      6.16 o 
  -2   8   2      151.87      146.56      3.58 o 
  -1   8   2       14.57       14.19      1.39 o 
   0   8   2       44.65       44.89      2.56 o 
   1   8   2       42.86       42.17      3.49 o 
   2   8   2       56.71       50.04      2.28 o 
   3   8   2      172.41      169.51      5.39 o 
   4   8   2       16.89       15.17      1.60 o 
   5   8   2        4.21        2.21      1.01 o 
   6   8   2       31.40       31.01      1.77 o 
   7   8   2        4.30        5.92      1.07 o 
   8   8   2        0.84        0.24      0.83 o 
   9   8   2        4.65        4.42      1.36 o 
  10   8   2       81.55       96.99      6.40 o 
  11   8   2       13.54       17.47      2.56 o 
 -10   9   2        2.28       -1.16      2.33 o 
  -9   9   2        3.30        0.00      2.33 o 
  -8   9   2        3.71        6.28      2.62 o 
  -7   9   2        1.03       -0.48      1.01 o 
  -6   9   2        5.36        3.48      1.23 o 
  -5   9   2        2.92        3.56      1.32 o 
  -4   9   2        0.74        1.76      1.15 o 
  -3   9   2       53.04       54.44      3.55 o 
  -2   9   2       24.82       23.74      1.88 o 
  -1   9   2       20.89       28.97      4.51 o 
   0   9   2        6.66        7.98      1.53 o 
   1   9   2        9.28       12.27      2.04 o 
   2   9   2      112.67      110.37      4.21 o 
   3   9   2      134.51      114.54      3.61 o 
   4   9   2        5.77        6.73      1.36 o 
   5   9   2       21.48       20.27      1.90 o 
   6   9   2        9.72       11.39      1.58 o 
   7   9   2        0.46        0.87      1.14 o 
   8   9   2       35.53       39.10      2.45 o 
   9   9   2        0.51       -3.20      2.62 o 
  -8  10   2        0.00       -2.04      2.91 o 
  -7  10   2       10.82       15.96      1.92 o 
  -6  10   2       97.01      106.03      3.74 o 
  -5  10   2      185.25      183.07      5.40 o 
  -4  10   2       14.97        9.97      1.66 o 
  -3  10   2       98.07       87.96     13.24 o 
  -2  10   2      112.39      120.81      4.73 o 
  -1  10   2       74.29       75.76      3.80 o 
   0  10   2       23.79       26.96      2.67 o 
   1  10   2        4.21        5.75      1.53 o 
   2  10   2        4.38        4.43      3.05 o 
   3  10   2       12.64        7.27      1.85 o 
   4  10   2        5.47        7.58      2.53 o 
   5  10   2       10.60       12.43      1.79 o 
   6  10   2        0.02        0.62      1.18 o 
   7  10   2        0.00        0.51      1.26 o 
   8  10   2       10.02       11.72      2.65 o 
  -6  11   2       22.77       22.91      2.29 o 
  -5  11   2        0.81        1.01      1.32 o 
  -4  11   2        3.49        3.61      1.74 o 
  -3  11   2        0.00        0.25      1.32 o 
  -2  11   2        6.64        4.07      1.65 o 
  -1  11   2       13.78       12.54      2.18 o 
   0  11   2        1.20       -0.70      1.60 o 
   1  11   2       19.48       14.97      4.07 o 
   2  11   2       23.59       23.37      4.51 o 
   3  11   2        0.12        0.29      1.44 o 
   4  11   2        0.26        1.03      1.32 o 
   5  11   2        0.04       -1.52      1.32 o 
 -16   1   3        1.91        2.37      1.28 o 
 -15   1   3        7.28        9.24      1.51 o 
 -14   1   3       38.73       41.73      2.03 o 
 -13   1   3      189.04      176.93      3.66 o 
 -12   1   3      153.94      134.46      3.57 o 
 -11   1   3        0.80        0.53      0.89 o 
 -10   1   3      181.59      175.75      3.71 o 
  -9   1   3       73.77       75.29      2.56 o 
  -8   1   3      156.44      152.49      3.50 o 
  -7   1   3       52.17       52.97      3.05 o 
  -6   1   3      276.58      284.29      2.47 o 
  -5   1   3     1310.70     1378.67     12.80 o 
  -4   1   3      607.64      574.10      4.28 o 
  -3   1   3     8321.26     8363.84     47.50 o 
  -2   1   3     2055.21     2031.86     14.38 o 
  -1   1   3     4443.52     4320.68     40.87 o 
   0   1   3      823.33      846.46      8.49 o 
   1   1   3    13507.22    13085.37    105.37 o 
   2   1   3      187.17      198.96      2.40 o 
   3   1   3     3379.42     3466.40     18.94 o 
   4   1   3      118.14      116.30      1.48 o 
   5   1   3       69.69       64.41      1.94 o 
   6   1   3        1.49        0.59      0.41 o 
   7   1   3       86.39       81.24      1.33 o 
   8   1   3        1.37        1.45      0.44 o 
   9   1   3      231.87      226.67      2.97 o 
  10   1   3       14.43       13.12      1.39 o 
  11   1   3        9.73       11.44      1.39 o 
  12   1   3       62.09       68.32      3.50 o 
  13   1   3        6.21        5.87      3.64 o 
  14   1   3        0.62        1.45      1.44 o 
  15   1   3        7.86        6.47      1.74 o 
 -16   2   3        0.49        0.44      1.44 o 
 -15   2   3        1.06        0.66      1.53 o 
 -14   2   3        8.33        6.72      1.57 o 
 -13   2   3      170.53      160.17      4.00 o 
 -12   2   3      324.01      303.58      5.70 o 
 -11   2   3      822.69      806.25      9.20 o 
 -10   2   3      392.41      392.92      9.18 o 
  -9   2   3        5.75        5.16      0.81 o 
  -8   2   3      226.83      248.28      3.91 o 
  -7   2   3      161.66      162.57      2.72 o 
  -6   2   3      489.32      561.25      5.22 o 
  -5   2   3      750.91      794.00      5.78 o 
  -4   2   3      322.38      321.63      2.94 o 
  -3   2   3     1199.20     1129.64      7.59 o 
  -2   2   3       26.93       27.72      0.94 o 
  -1   2   3      205.49      202.95      2.51 o 
   0   2   3       82.79       77.46      1.95 o 
   1   2   3     2208.06     2146.14     20.50 o 
   2   2   3      649.40      629.51      5.29 o 
   3   2   3      367.09      408.63      5.72 o 
   4   2   3        6.82        1.97      0.45 o 
   5   2   3        0.03        0.20      0.36 o 
   6   2   3        6.27        5.29      0.49 o 
   7   2   3       14.49       16.63      0.85 o 
   8   2   3       34.49       29.80      1.06 o 
   9   2   3      258.74      248.89      3.68 o 
  10   2   3        7.21        6.83      1.22 o 
  11   2   3      905.45      973.26     10.88 o 
  12   2   3        0.01       -0.25      0.94 o 
  13   2   3        9.56        9.89      2.62 o 
  14   2   3        0.95        1.16      2.04 o 
  15   2   3        8.88       11.92      3.20 o 
 -15   3   3       19.81       18.81      4.07 o 
 -14   3   3       15.14       14.04      3.34 o 
 -13   3   3       61.26       60.74      4.51 o 
 -12   3   3      110.12      135.46      4.80 o 
 -11   3   3       26.10       22.20      1.58 o 
 -10   3   3      140.91      132.02      3.11 o 
  -9   3   3       12.41       14.25      1.20 o 
  -8   3   3       29.59       29.54      3.19 o 
  -7   3   3       21.83       25.76      0.87 o 
  -6   3   3      525.61      567.90      5.19 o 
  -5   3   3       19.70       23.26      0.79 o 
  -4   3   3     3577.16     3868.56     40.93 o 
  -3   3   3      390.24      365.14      4.39 o 
  -2   3   3      203.06      199.85      2.36 o 
  -1   3   3       14.57        9.51      0.80 o 
   0   3   3      224.60      208.03      2.25 o 
   1   3   3     2716.03     2822.34     20.39 o 
   2   3   3     1083.66     1058.70      8.07 o 
   3   3   3     4129.75     4181.52     25.84 o 
   4   3   3       60.52       66.53      1.70 o 
   5   3   3      413.23      407.85      5.37 o 
   6   3   3       16.35       12.17      0.77 o 
   7   3   3      117.37      108.43      1.98 o 
   8   3   3       12.44       17.12      0.96 o 
   9   3   3       19.82       19.74      1.12 o 
  10   3   3      590.51      603.43     41.08 o 
  11   3   3       40.96       42.62      2.88 o 
  12   3   3        1.27        1.70      1.32 o 
  13   3   3        6.08        5.39      1.74 o 
  14   3   3        1.03       -0.58      1.74 o 
 -15   4   3        3.76        2.22      1.61 o 
 -14   4   3        7.77       10.08      2.18 o 
 -13   4   3       56.58       54.91     10.33 o 
 -12   4   3       22.61       28.63      2.56 o 
 -11   4   3      207.22      191.81      5.43 o 
 -10   4   3      152.36      136.34      4.31 o 
  -9   4   3        7.84        6.16      1.32 o 
  -8   4   3       73.86       77.68      3.06 o 
  -7   4   3       60.54       60.14      1.35 o 
  -6   4   3        6.45        6.60      0.95 o 
  -5   4   3        0.18        1.02      0.42 o 
  -4   4   3      731.88      804.39      5.67 o 
  -3   4   3      235.45      241.62      2.94 o 
  -2   4   3        9.96       13.48      0.73 o 
  -1   4   3      127.79      121.63      1.98 o 
   0   4   3      145.74      149.65      2.28 o 
   1   4   3       22.36       24.17      0.70 o 
   2   4   3      199.82      285.89      3.54 o 
   3   4   3        0.07       -0.11      0.51 o 
   4   4   3     2370.33     2275.01     19.48 o 
   5   4   3       37.07       35.79      1.44 o 
   6   4   3       26.02       20.86      1.15 o 
   7   4   3       10.77       11.96      0.98 o 
   8   4   3        0.25       -0.31      0.66 o 
   9   4   3      171.83      172.69      3.27 o 
  10   4   3       10.48        9.70      1.74 o 
  11   4   3       25.34       21.74      3.49 o 
  12   4   3       84.06       79.60     10.33 o 
  13   4   3        8.37        8.04      1.95 o 
  14   4   3        2.68        0.72      1.74 o 
 -14   5   3       87.75       88.43      4.39 o 
 -13   5   3       18.24       13.60      2.23 o 
 -12   5   3       51.24       46.10      4.07 o 
 -11   5   3       20.06       17.02      2.23 o 
 -10   5   3       73.56       56.89      9.02 o 
  -9   5   3       29.33       24.33      2.15 o 
  -8   5   3        1.76        2.33      1.74 o 
  -7   5   3       92.84       92.10      2.94 o 
  -6   5   3       20.20       26.97      1.17 o 
  -5   5   3       95.24      101.78      2.10 o 
  -4   5   3      166.98      175.90      2.82 o 
  -3   5   3      292.55      292.50      4.08 o 
  -2   5   3      691.49      709.78     10.44 o 
  -1   5   3      187.52      185.18      4.20 o 
   0   5   3      431.09      456.66      9.72 o 
   1   5   3       87.49       77.68      1.29 o 
   2   5   3        0.07        0.31      0.51 o 
   3   5   3      211.22      202.15      3.19 o 
   4   5   3       10.27       13.33      1.58 o 
   5   5   3        1.48        1.66      0.66 o 
   6   5   3      113.02      106.08      3.78 o 
   7   5   3       41.47       43.66      2.60 o 
   8   5   3     1055.72     1022.97     26.92 o 
   9   5   3       16.49       16.50      1.30 o 
  10   5   3        0.01       -0.45      1.01 o 
  11   5   3        6.05        5.41      1.61 o 
  12   5   3       27.29       26.43      2.91 o 
  13   5   3        0.00       -0.12      1.45 o 
 -14   6   3       27.61       36.61      3.27 o 
 -13   6   3        2.93        0.45      2.04 o 
 -12   6   3        1.52       -1.31      1.31 o 
 -11   6   3        0.05       -1.16      1.18 o 
 -10   6   3        2.63        3.16      1.40 o 
  -9   6   3        4.92        5.51      1.53 o 
  -8   6   3       22.65       24.17      1.64 o 
  -7   6   3       25.44       26.10      1.49 o 
  -6   6   3      121.31      130.64      2.63 o 
  -5   6   3       24.95       25.47      1.81 o 
  -4   6   3       28.75       27.90      1.27 o 
  -3   6   3        6.82        5.81      0.76 o 
  -2   6   3        4.46        2.79      0.58 o 
  -1   6   3      542.77      547.12      6.38 o 
   0   6   3      351.36      400.40      5.22 o 
   1   6   3      195.02      204.29      3.60 o 
   2   6   3        0.55        2.54      0.63 o 
   3   6   3       46.77       49.93      1.77 o 
   4   6   3        0.18        1.91      0.70 o 
   5   6   3        9.24        6.06      0.92 o 
   6   6   3      257.80      235.38      6.22 o 
   7   6   3      256.27      255.21      4.18 o 
   8   6   3        0.01        1.02      0.78 o 
   9   6   3        9.20       11.84      1.53 o 
  10   6   3       12.71       12.01      2.03 o 
  11   6   3        0.53       -1.19      1.23 o 
  12   6   3       11.30       10.94      2.33 o 
  13   6   3        0.45       -0.23      1.45 o 
 -13   7   3       45.88       56.78      3.89 o 
 -12   7   3        0.00        0.99      1.45 o 
 -11   7   3        4.10        4.49      1.61 o 
 -10   7   3        4.93        6.13      1.61 o 
  -9   7   3        1.43        3.57      1.40 o 
  -8   7   3       73.71       68.90      4.11 o 
  -7   7   3      126.97      127.34      2.85 o 
  -6   7   3      505.20      508.64      5.94 o 
  -5   7   3       46.54       48.64      1.80 o 
  -4   7   3       29.09       29.01      1.39 o 
  -3   7   3        0.53        0.54      0.72 o 
  -2   7   3        1.51        0.08      0.72 o 
  -1   7   3        0.67        0.54      0.72 o 
   0   7   3       70.55       75.82      3.09 o 
   1   7   3       23.54       23.79      2.33 o 
   2   7   3        6.72        9.16      1.47 o 
   3   7   3        0.62        0.37      0.84 o 
   4   7   3       32.37       24.44      1.52 o 
   5   7   3       31.20       21.44      2.10 o 
   6   7   3       32.83       28.45      1.64 o 
   7   7   3       80.04       85.36      2.85 o 
   8   7   3        4.42        4.91      1.11 o 
   9   7   3       15.36       16.63      1.70 o 
  10   7   3       16.51       20.56      2.52 o 
  11   7   3        2.96        3.56      1.67 o 
  12   7   3       24.77       22.88      2.93 o 
 -12   8   3       27.79       41.66      3.35 o 
 -11   8   3        5.69        8.93      2.18 o 
 -10   8   3        5.33        3.20      1.50 o 
  -9   8   3       10.85       17.56      4.36 o 
  -8   8   3        2.19        1.01      1.74 o 
  -7   8   3        9.33        8.58      1.15 o 
  -6   8   3       10.16        9.89      1.36 o 
  -5   8   3      422.60      444.34      6.78 o 
  -4   8   3       71.58       81.49      2.87 o 
  -3   8   3      106.55      110.68      3.24 o 
  -2   8   3       12.48       10.56      1.34 o 
  -1   8   3        9.93       10.50      1.65 o 
   0   8   3        0.44        1.02      1.03 o 
   1   8   3       25.81       26.53      2.15 o 
   2   8   3       92.75       90.73      3.60 o 
   3   8   3       47.00       45.99      2.43 o 
   4   8   3        9.11       13.72      1.61 o 
   5   8   3        2.39        1.47      0.84 o 
   6   8   3       21.60       21.43      1.57 o 
   7   8   3       12.99       13.17      1.34 o 
   8   8   3       16.30       18.01      1.55 o 
   9   8   3        5.32        2.85      1.31 o 
  10   8   3       14.52       20.29      2.73 o 
 -10   9   3        0.19        1.45      2.91 o 
  -9   9   3        0.48       -0.87      2.62 o 
  -8   9   3        6.05        3.78      2.91 o 
  -7   9   3      136.02      149.21      4.18 o 
  -6   9   3       14.43       16.27      1.79 o 
  -5   9   3        3.87        7.27      1.43 o 
  -4   9   3       39.47       37.23      2.23 o 
  -3   9   3      288.25      303.21      5.76 o 
  -2   9   3        1.29        1.11      1.12 o 
  -1   9   3        0.13        0.32      1.02 o 
   0   9   3        6.17       11.20      1.85 o 
   1   9   3        5.10        6.53      1.53 o 
   2   9   3       11.65       15.07      2.18 o 
   3   9   3        0.04        0.56      1.31 o 
   4   9   3       18.08       16.18      1.87 o 
   5   9   3        1.22        2.12      1.18 o 
   6   9   3        4.24        3.15      1.31 o 
   7   9   3        6.73        7.27      1.56 o 
   8   9   3       12.04       14.21      2.61 o 
   9   9   3        7.88        6.55      2.98 o 
  -8  10   3       14.37       14.25      4.07 o 
  -7  10   3        8.24        5.95      2.03 o 
  -6  10   3        0.48       -0.01      1.37 o 
  -5  10   3        4.33        4.30      2.07 o 
  -4  10   3        0.19       -1.02      1.23 o 
  -3  10   3      186.58      198.83     11.20 o 
  -2  10   3       18.90       24.89      2.47 o 
  -1  10   3        2.23        2.55      1.32 o 
   0  10   3        0.00       -0.29      1.12 o 
   1  10   3       65.47       55.40      3.39 o 
   2  10   3        2.53        0.44      1.23 o 
   3  10   3        2.13        0.49      1.32 o 
   4  10   3        2.66        2.75      1.53 o 
   5  10   3       94.35       95.34      5.16 o 
   6  10   3       28.13       35.89      3.47 o 
   7  10   3        8.25        8.25      1.73 o 
  -5  11   3       46.85       36.64      3.06 o 
  -4  11   3        0.15        0.13      1.32 o 
  -3  11   3        0.08        0.58      1.32 o 
  -2  11   3        0.08        0.58      1.74 o 
  -1  11   3        5.53        4.18      1.61 o 
   0  11   3        3.92        2.76      1.61 o 
   1  11   3        7.16        6.39      4.07 o 
   2  11   3       18.06       17.46      2.76 o 
   3  11   3        0.02        0.31      1.32 o 
   4  11   3       13.42       15.63      2.44 o 
 -16   0   4        2.80        2.87      1.61 o 
 -15   0   4        1.02        2.64      1.53 o 
 -14   0   4       22.27       21.01      3.34 o 
 -13   0   4       94.46       91.04      3.80 o 
 -12   0   4        1.99        4.07      1.74 o 
 -11   0   4      293.01      265.77      7.86 o 
 -10   0   4      498.16      475.76     10.49 o 
  -9   0   4     2087.38     1998.66     28.15 o 
  -8   0   4      447.65      453.68      9.32 o 
  -7   0   4      744.45      852.81     14.01 o 
  -6   0   4      313.90      320.94      4.08 o 
  -5   0   4      148.44      214.36      3.07 o 
  -4   0   4       97.43      114.30      2.24 o 
  -3   0   4     1312.79     1531.59     14.01 o 
  -2   0   4     1260.40     1186.35     11.11 o 
  -1   0   4     3086.32     2924.57     24.99 o 
   0   0   4       11.62        6.26      0.62 o 
   1   0   4     1645.10     1650.87     17.23 o 
   2   0   4       92.55       96.03      3.49 o 
   3   0   4     1360.52     1348.60     11.66 o 
   4   0   4     1198.12     1190.29      8.78 o 
   5   0   4     1239.08     1281.35     10.91 o 
   6   0   4       13.93       22.15      1.22 o 
   7   0   4       90.33       89.13      3.73 o 
   8   0   4        1.78        0.97      0.67 o 
   9   0   4        0.69       -0.15      0.82 o 
  10   0   4       37.09       41.59      3.78 o 
  11   0   4      160.56      156.53      6.98 o 
  12   0   4       19.14       20.07      3.20 o 
  13   0   4      636.91      670.89     16.60 o 
  14   0   4        0.45        0.58      2.33 o 
 -16   1   4        0.16        1.52      1.59 o 
 -15   1   4        0.94        0.50      0.97 o 
 -14   1   4        0.00       -0.10      1.01 o 
 -13   1   4       37.39       28.74      2.34 o 
 -12   1   4      249.85      234.78      4.73 o 
 -11   1   4      240.67      238.62      7.86 o 
 -10   1   4      213.76      221.43      4.83 o 
  -9   1   4        1.94        3.78      0.91 o 
  -8   1   4       63.26       64.50      2.36 o 
  -7   1   4        1.11        1.25      0.29 o 
  -6   1   4        3.25        5.79      0.76 o 
  -5   1   4      306.88      325.82      3.11 o 
  -4   1   4      451.65      464.46      3.88 o 
  -3   1   4        0.58        0.58      0.34 o 
  -2   1   4       30.87       36.04      1.11 o 
  -1   1   4     3256.93     3175.91     27.21 o 
   0   1   4        1.36        4.51      0.62 o 
   1   1   4     1425.33     1506.03     32.62 o 
   2   1   4        0.68        1.26      0.50 o 
   3   1   4      220.50      212.38      2.50 o 
   4   1   4      455.09      444.47      3.99 o 
   5   1   4      550.43      600.60      4.10 o 
   6   1   4       76.97       76.18      1.33 o 
   7   1   4       22.02       28.12      1.00 o 
   8   1   4       21.44       24.16      0.98 o 
   9   1   4        6.66        6.61      0.85 o 
  10   1   4       70.52       80.13      2.74 o 
  11   1   4        6.94        6.69      1.65 o 
  12   1   4      422.73      439.31     28.53 o 
  13   1   4       15.38       18.62      2.36 o 
  14   1   4        0.00       -0.04      1.53 o 
 -16   2   4       11.25       10.96      2.15 o 
 -15   2   4        0.32       -1.58      1.06 o 
 -14   2   4        0.12        0.77      0.98 o 
 -13   2   4       13.81       10.17      1.44 o 
 -12   2   4        0.11       -0.33      1.10 o 
 -11   2   4      282.07      294.10      5.10 o 
 -10   2   4      263.34      256.09      5.27 o 
  -9   2   4        4.47        5.30      1.03 o 
  -8   2   4      571.42      540.87      7.50 o 
  -7   2   4       23.29       20.83      0.70 o 
  -6   2   4      570.15      614.81      7.28 o 
  -5   2   4     1742.42     1924.62     12.35 o 
  -4   2   4        4.38        4.79      0.46 o 
  -3   2   4     2289.67     2355.61     17.03 o 
  -2   2   4      441.83      394.12      4.20 o 
  -1   2   4     1893.01     1862.67     15.57 o 
   0   2   4     1326.70     1410.45     18.05 o 
   1   2   4      962.82      938.23     10.23 o 
   2   2   4       12.01        9.34      0.84 o 
   3   2   4      989.08     1016.64      8.00 o 
   4   2   4     2118.06     2268.80     15.14 o 
   5   2   4       60.00       61.15      1.47 o 
   6   2   4       88.66       92.52      1.84 o 
   7   2   4       79.57       76.66      1.76 o 
   8   2   4       10.94       10.96      0.79 o 
   9   2   4       77.92       79.88      2.06 o 
  10   2   4        2.11       -0.02      1.79 o 
  11   2   4      114.46      120.92      3.95 o 
  12   2   4       65.57       64.93      9.89 o 
  13   2   4       10.99        9.02      2.62 o 
  14   2   4       14.01       13.09      3.20 o 
 -15   3   4        9.26       12.16      2.33 o 
 -14   3   4       13.27       11.41      2.06 o 
 -13   3   4       47.17       52.44      3.78 o 
 -12   3   4      746.75      741.42      9.14 o 
 -11   3   4      601.64      528.35      8.08 o 
 -10   3   4       97.41       84.17      2.65 o 
  -9   3   4       46.18       45.68      1.87 o 
  -8   3   4       31.54       30.02      1.53 o 
  -7   3   4      704.55      709.23      5.36 o 
  -6   3   4        0.13        1.39      0.33 o 
  -5   3   4      320.12      346.27      3.22 o 
  -4   3   4      487.68      546.59      5.05 o 
  -3   3   4      538.58      581.61     10.40 o 
  -2   3   4      390.88      410.98      4.47 o 
  -1   3   4      891.98      890.27      7.85 o 
   0   3   4      798.62      781.54      7.54 o 
   1   3   4     1336.39     1328.59     23.01 o 
   2   3   4     1410.81     1402.10     14.60 o 
   3   3   4     6463.38     6165.78     43.93 o 
   4   3   4       76.59       66.53      2.39 o 
   5   3   4        3.57        5.47      0.73 o 
   6   3   4       49.15       41.97      1.97 o 
   7   3   4        9.49        9.75      0.84 o 
   8   3   4        1.84        2.61      0.69 o 
   9   3   4        6.99        6.60      0.90 o 
  10   3   4     1113.90     1108.98     38.23 o 
  11   3   4       45.05       36.79      2.77 o 
  12   3   4        5.48        6.83      1.85 o 
  13   3   4        1.54       -0.29      2.04 o 
  14   3   4        0.02       -2.04      1.74 o 
 -15   4   4        1.01        4.97      3.49 o 
 -14   4   4        0.01        1.12      1.53 o 
 -13   4   4        0.83        1.45      1.45 o 
 -12   4   4      138.20      134.17      5.24 o 
 -11   4   4        1.02       -0.58      1.16 o 
 -10   4   4      106.68       83.73      3.56 o 
  -9   4   4      138.33      122.42      3.98 o 
  -8   4   4        1.41        3.34      0.81 o 
  -7   4   4        0.21        0.40      0.33 o 
  -6   4   4      465.30      515.43      4.43 o 
  -5   4   4      503.77      507.98      4.30 o 
  -4   4   4        1.66        2.04      0.55 o 
  -3   4   4      273.35      291.87      3.41 o 
  -2   4   4      127.32      140.23      2.21 o 
  -1   4   4       21.76       18.93      0.85 o 
   0   4   4        1.54        3.02      0.49 o 
   1   4   4        0.44        5.30      1.34 o 
   2   4   4     1912.76     2050.43     16.43 o 
   3   4   4      395.38      392.32      4.61 o 
   4   4   4      351.55      359.23     10.22 o 
   5   4   4       11.22       10.47      1.00 o 
   6   4   4      127.40      120.57      3.19 o 
   7   4   4        0.18        0.55      0.66 o 
   8   4   4       56.06       53.66      4.07 o 
   9   4   4       21.54       22.43      1.44 o 
  10   4   4        1.75        0.73      1.23 o 
  11   4   4       44.27       38.08      2.98 o 
  12   4   4        2.77        0.87      1.40 o 
  13   4   4        0.00        0.47      1.53 o 
 -14   5   4       63.30       64.68      4.01 o 
 -13   5   4       59.03       46.82      3.27 o 
 -12   5   4       68.55       73.81     10.03 o 
 -11   5   4       43.74       42.69      2.93 o 
 -10   5   4        8.95        8.00      1.65 o 
  -9   5   4        3.99        0.64      1.16 o 
  -8   5   4        0.28        2.33      1.12 o 
  -7   5   4       19.55       22.95      1.13 o 
  -6   5   4       79.01       85.03      2.01 o 
  -5   5   4       33.93       32.19      1.30 o 
  -4   5   4       99.47      105.28      1.78 o 
  -3   5   4       57.04       62.00      2.36 o 
  -2   5   4      610.28      594.97      8.25 o 
  -1   5   4        4.89        3.96      0.55 o 
   0   5   4       21.11       16.90      0.88 o 
   1   5   4       19.26       16.37      0.88 o 
   2   5   4        0.07       -0.76      0.50 o 
   3   5   4      421.15      419.23      5.04 o 
   4   5   4       11.85       17.00      1.60 o 
   5   5   4      272.48      234.72      3.80 o 
   6   5   4      130.48      133.81      2.96 o 
   7   5   4      178.57      153.98      3.21 o 
   8   5   4       96.87       87.82      2.53 o 
   9   5   4        0.00        0.44      0.78 o 
  10   5   4       21.78       20.32      2.36 o 
  11   5   4       12.89        9.44      5.09 o 
  12   5   4        0.51       -0.45      1.31 o 
  13   5   4        0.00       -1.18      1.61 o 
 -14   6   4        5.91        4.51      3.05 o 
 -13   6   4        0.80        1.03      1.53 o 
 -12   6   4        0.76        1.49      1.53 o 
 -11   6   4       37.42       48.70      3.06 o 
 -10   6   4       54.50       47.91      3.06 o 
  -9   6   4       94.12       79.87      8.73 o 
  -8   6   4       11.18        8.90      2.33 o 
  -7   6   4        2.61        2.16      0.70 o 
  -6   6   4       62.34       58.37      1.81 o 
  -5   6   4      108.57      116.72      2.77 o 
  -4   6   4       70.90       63.60      1.80 o 
  -3   6   4      340.08      345.96      4.18 o 
  -2   6   4      473.98      477.12     10.68 o 
  -1   6   4       21.15       22.73      1.32 o 
   0   6   4      365.61      368.42      6.69 o 
   1   6   4       33.90       36.02      2.15 o 
   2   6   4      291.20      274.76      8.32 o 
   3   6   4        0.14        0.00      0.63 o 
   4   6   4      607.12      553.28     10.43 o 
   5   6   4       22.11       21.38      1.93 o 
   6   6   4       96.17       82.27      2.87 o 
   7   6   4       29.84       30.51      2.14 o 
   8   6   4       30.87       34.82      1.78 o 
   9   6   4        0.97        1.14      1.01 o 
  10   6   4       14.24       14.46      2.23 o 
  11   6   4       17.00       27.16     11.49 o 
  12   6   4       62.63       67.06      4.07 o 
 -13   7   4       18.25       21.89      3.78 o 
 -12   7   4        0.45       -0.08      1.53 o 
 -11   7   4        1.52        2.07      1.53 o 
 -10   7   4       53.81       55.90      3.35 o 
  -9   7   4        2.57        1.30      1.31 o 
  -8   7   4       70.06       68.30      3.93 o 
  -7   7   4       55.44       57.47      2.01 o 
  -6   7   4       42.66       40.10      1.81 o 
  -5   7   4      357.16      374.75      4.81 o 
  -4   7   4       28.90       29.65      1.73 o 
  -3   7   4       82.32       84.41      2.69 o 
  -2   7   4        2.80        4.07      1.01 o 
  -1   7   4       53.82       46.26      2.47 o 
   0   7   4        4.42        5.57      1.23 o 
   1   7   4        1.06        2.00      0.91 o 
   2   7   4        4.46        7.10      1.26 o 
   3   7   4        0.89       -0.97      0.68 o 
   4   7   4       40.14       32.17      1.69 o 
   5   7   4      153.14      132.64      3.65 o 
   6   7   4        1.20        1.27      0.87 o 
   7   7   4        4.39        4.76      0.99 o 
   8   7   4        4.21        1.04      1.39 o 
   9   7   4       11.18        8.50      1.53 o 
  10   7   4       31.64       30.43      4.51 o 
  11   7   4       31.57       33.84      3.21 o 
 -11   8   4       23.31       29.53      4.80 o 
 -10   8   4        4.69        8.06      1.88 o 
  -9   8   4        6.56        2.91      2.91 o 
  -8   8   4        0.29        0.20      2.62 o 
  -7   8   4       16.19       12.76      1.49 o 
  -6   8   4       36.17       39.07      2.11 o 
  -5   8   4       23.91       26.02      2.09 o 
  -4   8   4      235.51      248.96      4.81 o 
  -3   8   4      138.67      141.51      3.58 o 
  -2   8   4       31.61       31.13      3.93 o 
  -1   8   4        3.77        5.34      1.32 o 
   0   8   4        0.63        1.40      1.12 o 
   1   8   4        3.76        5.38      1.23 o 
   2   8   4        0.48        2.33      1.74 o 
   3   8   4      162.56      149.42     13.24 o 
   4   8   4        0.07        0.43      1.03 o 
   5   8   4        3.41        1.84      0.92 o 
   6   8   4        3.09        4.09      1.05 o 
   7   8   4       73.74       79.07      2.73 o 
   8   8   4       33.49       35.07      2.04 o 
   9   8   4      109.99      115.96      4.11 o 
  10   8   4       15.48       29.72      3.49 o 
 -10   9   4        5.42        4.65      3.20 o 
  -9   9   4       14.10       14.25      3.49 o 
  -8   9   4       19.35       18.61      3.78 o 
  -7   9   4       10.71       10.47      2.03 o 
  -6   9   4       77.56       88.29      4.42 o 
  -5   9   4      581.81      590.28     11.50 o 
  -4   9   4      671.20      687.72     23.46 o 
  -3   9   4        0.18        0.51      1.31 o 
  -2   9   4       16.53       20.76      2.15 o 
  -1   9   4        0.86        0.34      1.12 o 
   0   9   4       14.92       16.75      2.06 o 
   1   9   4        2.22        2.62      1.23 o 
   2   9   4        1.14        2.17      1.12 o 
   3   9   4      126.50      120.49      8.73 o 
   4   9   4      123.24      110.76      4.42 o 
   5   9   4        2.70        3.85      1.31 o 
   6   9   4       14.28       12.87      1.81 o 
   7   9   4        1.01        2.18      1.41 o 
   8   9   4       19.62       23.17      2.16 o 
  -8  10   4        1.73       -1.74      2.62 o 
  -7  10   4        7.95        7.98      2.03 o 
  -6  10   4       13.35       13.67      1.85 o 
  -5  10   4        1.68        2.42      1.53 o 
  -4  10   4      159.65      169.70      5.65 o 
  -3  10   4      194.38      214.11     23.28 o 
  -2  10   4        3.15        5.42      1.61 o 
  -1  10   4        2.08        2.71      1.53 o 
   0  10   4       20.43       17.47      2.36 o 
   1  10   4       56.94       60.69      4.51 o 
   2  10   4        7.09        7.51      1.74 o 
   3  10   4       13.53       10.03      1.95 o 
   4  10   4        1.25        0.63      3.20 o 
   5  10   4        3.21        3.49      2.04 o 
   6  10   4        2.49        4.88      1.56 o 
  -5  11   4        8.62        3.64      1.65 o 
  -4  11   4       24.66       28.21      4.80 o 
  -3  11   4        1.34        1.16      1.44 o 
  -2  11   4       13.62       15.57      2.36 o 
  -1  11   4      166.62      169.03      8.73 o 
   0  11   4       48.04       49.87      3.50 o 
   1  11   4        0.08        0.76      1.45 o 
   2  11   4        4.23        2.33      1.65 o 
   3  11   4       10.07       13.89      2.62 o 
 -16   1   5        9.54       13.12      1.55 o 
 -15   1   5        0.02        0.29      1.01 o 
 -14   1   5        0.72       -0.24      0.94 o 
 -13   1   5       78.99       70.99      3.36 o 
 -12   1   5       33.73       31.48      2.26 o 
 -11   1   5       17.26       17.25      1.74 o 
 -10   1   5      893.93      891.35     17.65 o 
  -9   1   5      148.38      137.41      4.80 o 
  -8   1   5      652.54      647.04      8.55 o 
  -7   1   5       67.86       69.16      2.36 o 
  -6   1   5      896.82      843.75      8.52 o 
  -5   1   5       19.25       21.66      0.79 o 
  -4   1   5     1399.34     1441.52      9.78 o 
  -3   1   5       45.21       51.74      1.70 o 
  -2   1   5      130.90      155.48      3.09 o 
  -1   1   5      156.08      154.91      3.19 o 
   0   1   5      104.00      104.62      2.68 o 
   1   1   5      238.00      246.83      4.42 o 
   2   1   5      898.03      879.12     22.51 o 
   3   1   5        2.41        0.64      0.49 o 
   4   1   5      940.77      895.85      6.77 o 
   5   1   5       11.34        9.76      0.71 o 
   6   1   5      363.47      341.99      3.46 o 
   7   1   5       21.58       30.58      1.12 o 
   8   1   5       45.51       43.43      1.50 o 
   9   1   5        9.62        9.07      0.98 o 
  10   1   5      134.55      154.26      4.92 o 
  11   1   5       11.26       13.97      2.06 o 
  12   1   5      177.86      183.86      5.97 o 
  13   1   5       17.68       19.64      2.56 o 
  14   1   5       30.36       34.49      3.29 o 
 -16   2   5        0.81       -0.37      1.60 o 
 -15   2   5        0.43       -0.22      1.06 o 
 -14   2   5       26.11       30.85      2.17 o 
 -13   2   5        4.47        8.70      1.43 o 
 -12   2   5      112.73      103.99      3.16 o 
 -11   2   5      186.44      190.75      4.10 o 
 -10   2   5      160.74      150.24      4.01 o 
  -9   2   5        2.92        1.97      0.91 o 
  -8   2   5      138.38      139.24      3.64 o 
  -7   2   5      168.42      183.97      3.37 o 
  -6   2   5        0.38        0.44      0.34 o 
  -5   2   5      421.21      494.79      4.47 o 
  -4   2   5      734.75      824.31      6.41 o 
  -3   2   5       26.51       33.83      1.28 o 
  -2   2   5      376.86      360.59      4.94 o 
  -1   2   5      261.12      292.34      7.28 o 
   0   2   5       27.13       22.87      2.04 o 
   1   2   5       38.65       39.41      1.85 o 
   2   2   5      603.87      661.20     16.19 o 
   3   2   5      254.14      281.94      4.14 o 
   4   2   5     1435.48     1582.89     11.78 o 
   5   2   5       82.84       85.66      3.19 o 
   6   2   5      119.50      113.05      2.16 o 
   7   2   5       29.16       29.66      1.14 o 
   8   2   5        1.98        1.59      0.63 o 
   9   2   5        3.20        0.94      0.64 o 
  10   2   5       59.85       66.91      2.81 o 
  11   2   5       10.17       13.32      2.06 o 
  12   2   5        2.89        6.40      1.85 o 
  13   2   5       17.25       11.05      3.20 o 
  14   2   5        4.04        4.07      2.62 o 
 -15   3   5        0.12       -0.78      1.32 o 
 -14   3   5       28.15       33.90      2.88 o 
 -13   3   5       74.95       75.60      3.89 o 
 -12   3   5      313.55      302.95      6.19 o 
 -11   3   5       29.99       19.42      2.73 o 
 -10   3   5       69.15       80.05      2.64 o 
  -9   3   5      200.37      203.60      3.83 o 
  -8   3   5        0.00       -0.03      0.60 o 
  -7   3   5      231.27      240.69      5.77 o 
  -6   3   5      234.05      265.05      3.11 o 
  -5   3   5      597.75      631.53      5.42 o 
  -4   3   5       69.90       87.23      2.06 o 
  -3   3   5       24.24       28.17      1.18 o 
  -2   3   5        9.02       10.27      0.87 o 
  -1   3   5      136.43      138.41      2.56 o 
   0   3   5       32.63       40.66      1.89 o 
   1   3   5      453.41      459.73     16.18 o 
   2   3   5       30.61       19.50      1.22 o 
   3   3   5     1867.90     1854.26     15.40 o 
   4   3   5       11.15       10.54      0.97 o 
   5   3   5        7.63        6.97      0.80 o 
   6   3   5       24.21       24.04      1.30 o 
   7   3   5        1.09        0.74      0.59 o 
   8   3   5        6.03        6.26      0.87 o 
   9   3   5       29.05       32.28      1.74 o 
  10   3   5      276.47      284.09      9.60 o 
  11   3   5       10.18       11.42      2.06 o 
  12   3   5       19.18       22.10      3.78 o 
  13   3   5        0.42       -1.16      2.04 o 
 -15   4   5        0.01        0.48      1.53 o 
 -14   4   5       15.26       12.50      2.15 o 
 -13   4   5       49.23       46.39      3.14 o 
 -12   4   5        2.63        2.84      2.76 o 
 -11   4   5       54.19       36.45      2.77 o 
 -10   4   5        9.04       10.56      3.64 o 
  -9   4   5       66.82       71.10      3.12 o 
  -8   4   5        2.12        1.27      1.07 o 
  -7   4   5       10.61        7.73      0.67 o 
  -6   4   5       36.95       42.88      1.35 o 
  -5   4   5      180.03      212.54      2.86 o 
  -4   4   5      201.85      215.42      2.61 o 
  -3   4   5     1258.15     1340.29      9.97 o 
  -2   4   5       82.14       79.42      1.74 o 
  -1   4   5        2.75        2.24      0.50 o 
   0   4   5      136.89      113.68      2.86 o 
   1   4   5      384.53      363.36     13.40 o 
   2   4   5      235.17      249.78      4.09 o 
   3   4   5        8.69        8.92      1.01 o 
   4   4   5       45.14       33.35      2.10 o 
   5   4   5      183.77      176.07      4.91 o 
   6   4   5       77.21       68.62      2.12 o 
   7   4   5        0.12       -0.44      0.72 o 
   8   4   5       32.53       28.15      1.61 o 
   9   4   5       78.42       81.80      2.56 o 
  10   4   5       27.57       28.87      2.67 o 
  11   4   5        9.89        8.20      2.04 o 
  12   4   5        0.74        0.07      1.61 o 
  13   4   5       12.85       15.70      3.49 o 
 -14   5   5        4.81        7.23      2.91 o 
 -13   5   5       15.19       16.00      3.34 o 
 -12   5   5       55.47       52.86      4.51 o 
 -11   5   5        5.93       11.75      1.82 o 
 -10   5   5       56.22       54.62      3.14 o 
  -9   5   5      346.66      304.12      6.63 o 
  -8   5   5       15.05       15.63      2.04 o 
  -7   5   5      163.67      153.61      2.84 o 
  -6   5   5        6.68        8.13      0.81 o 
  -5   5   5      315.98      295.60      3.32 o 
  -4   5   5        1.03        0.87      0.41 o 
  -3   5   5        4.11        4.25      0.61 o 
  -2   5   5        2.38        2.42      0.53 o 
  -1   5   5       29.89       27.66      1.14 o 
   0   5   5      161.28      161.34      3.80 o 
   1   5   5       51.92       43.64      1.62 o 
   2   5   5        9.67       10.78      1.18 o 
   3   5   5       13.80       13.99      1.28 o 
   4   5   5       39.78       41.83      1.81 o 
   5   5   5     1089.56     1025.69     18.54 o 
   6   5   5      169.71      149.59      4.15 o 
   7   5   5       22.70       22.89      1.55 o 
   8   5   5        6.03        7.66      1.33 o 
   9   5   5        3.45        3.74      0.98 o 
  10   5   5        0.01        0.91      2.33 o 
  11   5   5       11.57       11.00      2.91 o 
  12   5   5       21.64       22.20      2.86 o 
 -13   6   5        3.00        4.56      2.18 o 
 -12   6   5       11.55       10.63      1.95 o 
 -11   6   5        4.17        6.11      1.61 o 
 -10   6   5        0.01       -1.32      1.45 o 
  -9   6   5      258.17      237.60     10.48 o 
  -8   6   5       99.74       89.38      3.69 o 
  -7   6   5        1.96        2.01      0.70 o 
  -6   6   5        3.71        4.02      0.79 o 
  -5   6   5        1.89        1.89      0.73 o 
  -4   6   5      113.96      117.70      2.50 o 
  -3   6   5      134.27      132.25      2.57 o 
  -2   6   5       99.63      104.58      2.31 o 
  -1   6   5       24.07       20.56      2.04 o 
   0   6   5       43.16       41.03      2.26 o 
   1   6   5       50.61       49.26      5.96 o 
   2   6   5        1.54        1.30      0.77 o 
   3   6   5      107.50       83.49      3.50 o 
   4   6   5        0.02       -0.20      0.85 o 
   5   6   5      213.15      177.33      3.86 o 
   6   6   5      105.81       86.60      3.11 o 
   7   6   5        0.03        0.78      0.87 o 
   8   6   5       28.45       27.15      1.74 o 
   9   6   5       10.60       11.92      1.34 o 
  10   6   5        8.27        9.52      2.03 o 
  11   6   5       40.66       42.53      3.50 o 
  12   6   5       15.63       22.41      4.36 o 
 -12   7   5       15.73       23.89      3.20 o 
 -11   7   5        0.10       -1.45      1.74 o 
 -10   7   5        3.13        2.76      2.47 o 
  -9   7   5        1.67        1.89      1.44 o 
  -8   7   5       18.02       16.88      2.03 o 
  -7   7   5       12.91       12.42      1.90 o 
  -6   7   5       76.86       80.61      2.28 o 
  -5   7   5       12.21       14.53      1.15 o 
  -4   7   5      237.39      233.32      6.63 o 
  -3   7   5      569.90      574.23     10.22 o 
  -2   7   5      549.43      553.27     25.06 o 
  -1   7   5        9.99        9.74      1.53 o 
   0   7   5       29.69       26.41      2.15 o 
   1   7   5        6.81        4.41      1.32 o 
   2   7   5       17.85       15.10      2.47 o 
   3   7   5        5.26        1.06      0.89 o 
   4   7   5        4.54        5.57      1.22 o 
   5   7   5       30.98       21.32      1.53 o 
   6   7   5       75.36       65.29      4.36 o 
   7   7   5       79.84       70.81      2.54 o 
   8   7   5       14.82       16.13      1.53 o 
   9   7   5        0.33       -0.85      0.89 o 
  10   7   5       11.15       15.17      2.44 o 
  11   7   5        3.64        8.66      2.47 o 
 -11   8   5       23.72       17.64      2.44 o 
 -10   8   5        4.91        5.36      2.33 o 
  -9   8   5        0.21        1.74      1.45 o 
  -8   8   5        3.08        4.58      1.61 o 
  -7   8   5       10.01       10.54      1.82 o 
  -6   8   5       14.36       13.71      2.00 o 
  -5   8   5       11.48       11.40      1.49 o 
  -4   8   5       45.74       51.73      3.10 o 
  -3   8   5       34.28       31.36      4.36 o 
  -2   8   5       41.63       44.44      5.24 o 
  -1   8   5       24.32       28.29      2.26 o 
   0   8   5       23.60       20.16      2.18 o 
   1   8   5        0.55        0.73      1.03 o 
   2   8   5        1.67        0.15      1.03 o 
   3   8   5       25.67       18.36      2.06 o 
   4   8   5        2.06        3.93      1.89 o 
   5   8   5       48.37       42.29      2.43 o 
   6   8   5       26.46       16.95      1.57 o 
   7   8   5       23.89       22.10      1.72 o 
   8   8   5        2.71        0.98      1.01 o 
   9   8   5        0.44        4.15      1.46 o 
 -10   9   5        0.74        4.07      2.91 o 
  -9   9   5        0.37        0.00      2.33 o 
  -8   9   5        2.06       -0.87      2.33 o 
  -7   9   5       14.12        9.93      2.03 o 
  -6   9   5       63.31       73.62      3.08 o 
  -5   9   5        3.24        1.92      3.64 o 
  -4   9   5        0.16        0.15      1.23 o 
  -3   9   5       47.35       41.46      2.88 o 
  -2   9   5       28.46       27.88      2.56 o 
  -1   9   5        0.13       -0.45      1.12 o 
   0   9   5       22.59       18.01      2.15 o 
   1   9   5       20.71       16.54      2.06 o 
   2   9   5       95.66       91.20      4.10 o 
   3   9   5       31.40       27.22      3.49 o 
   4   9   5        1.75        2.18      1.44 o 
   5   9   5        0.08        0.44      1.23 o 
   6   9   5       27.28       26.55      2.67 o 
   7   9   5        0.06       -1.20      1.12 o 
   8   9   5        8.77        8.04      2.70 o 
  -7  10   5        7.01        5.75      1.88 o 
  -6  10   5       54.46       56.23      3.59 o 
  -5  10   5       10.74       13.15      2.15 o 
  -4  10   5        8.67        8.42      1.85 o 
  -3  10   5       22.54       27.32      7.42 o 
  -2  10   5       28.42       27.25      4.51 o 
  -1  10   5        1.85        2.75      1.53 o 
   0  10   5        1.88        4.58      1.53 o 
   1  10   5        1.04       -0.15      1.03 o 
   2  10   5        0.11       -0.27      1.18 o 
   3  10   5        7.40        6.12      1.74 o 
   4  10   5        3.56        5.42      4.07 o 
   5  10   5        1.99        2.79      1.53 o 
  -3  11   5       28.85       28.12      3.20 o 
  -2  11   5       40.04       43.35      3.50 o 
  -1  11   5       11.54       15.83      4.07 o 
   0  11   5        1.11        2.76      1.65 o 
   1  11   5        0.06        0.65      1.32 o 
 -16   0   6      169.53      211.59      6.66 o 
 -15   0   6        0.74        3.05      1.44 o 
 -14   0   6       32.51       32.57      3.78 o 
 -13   0   6       13.90       12.80      2.62 o 
 -12   0   6       34.19       29.08      3.20 o 
 -11   0   6       85.87      104.43      5.24 o 
 -10   0   6      820.78      814.81     15.46 o 
  -9   0   6      502.54      474.31     10.78 o 
  -8   0   6      596.77      530.81     11.08 o 
  -7   0   6      161.31      145.21      4.95 o 
  -6   0   6       42.50       34.95      2.91 o 
  -5   0   6      354.79      272.21      5.39 o 
  -4   0   6      144.77      175.13      3.48 o 
  -3   0   6      346.23      276.22      3.63 o 
  -2   0   6     1299.97     1354.18     13.57 o 
  -1   0   6       22.79       29.69      1.53 o 
   0   0   6     1467.98     1431.32     14.62 o 
   1   0   6      157.63      152.74      3.64 o 
   2   0   6      156.27      165.19      4.95 o 
   3   0   6      108.63      100.39      3.93 o 
   4   0   6     1077.24     1135.83     18.41 o 
   5   0   6        9.02        8.40      1.45 o 
   6   0   6     1641.26     1693.67     18.31 o 
   7   0   6        0.50        0.58      0.91 o 
   8   0   6       40.77       50.92      2.77 o 
   9   0   6        3.67        0.98      2.04 o 
  10   0   6        6.02        6.98      1.65 o 
  11   0   6        9.70        5.23      2.33 o 
  12   0   6       45.63       41.59      4.65 o 
  13   0   6        8.99       13.38      3.49 o 
 -16   1   6        0.08        1.10      1.22 o 
 -15   1   6        7.02        7.88      1.51 o 
 -14   1   6        6.11        6.50      2.03 o 
 -13   1   6        0.05        0.61      1.31 o 
 -12   1   6       15.56       14.50      1.74 o 
 -11   1   6      207.03      204.26      7.86 o 
 -10   1   6     2474.68     2373.08     37.10 o 
  -9   1   6       18.36       18.15      2.18 o 
  -8   1   6     1883.15     1749.27     48.04 o 
  -7   1   6       52.95       52.10      2.15 o 
  -6   1   6       53.41       59.74      1.26 o 
  -5   1   6      130.04      139.50      1.91 o 
  -4   1   6       17.81        2.30      0.88 o 
  -3   1   6        2.03        4.31      0.67 o 
  -2   1   6     4574.12     4744.23     40.46 o 
  -1   1   6       12.79       15.97      2.04 o 
   0   1   6        8.53        6.80      1.03 o 
   1   1   6       20.38       21.09      1.44 o 
   2   1   6      206.31      210.28      3.53 o 
   3   1   6       21.71       15.86      2.16 o 
   4   1   6        0.00        0.07      0.55 o 
   5   1   6       79.22       76.92      2.04 o 
   6   1   6      111.36      103.25      2.97 o 
   7   1   6       19.02       22.03      1.09 o 
   8   1   6       30.36       34.15      2.60 o 
   9   1   6        3.90        1.76      0.90 o 
  10   1   6        0.13       -1.41      0.94 o 
  11   1   6        0.35       -1.52      1.32 o 
  12   1   6      473.69      518.82     10.50 o 
  13   1   6        7.47        6.54      2.06 o 
 -15   2   6        1.52        0.39      1.33 o 
 -14   2   6        2.64        2.30      1.22 o 
 -13   2   6        5.17        8.07      1.39 o 
 -12   2   6       35.34       39.75      2.17 o 
 -11   2   6      491.10      476.34      8.02 o 
 -10   2   6       24.37       20.83      2.18 o 
  -9   2   6       76.35       70.98      2.77 o 
  -8   2   6       12.28       14.05      1.32 o 
  -7   2   6      243.87      248.47      9.46 o 
  -6   2   6        8.94       12.39      0.76 o 
  -5   2   6      329.81      319.28      3.56 o 
  -4   2   6       66.67       89.44      1.89 o 
  -3   2   6     1099.88     1166.65     10.07 o 
  -2   2   6      416.53      444.95      5.58 o 
  -1   2   6      521.44      523.95      7.21 o 
   0   2   6       10.00        9.21      1.89 o 
   1   2   6        6.97        6.41      1.03 o 
   2   2   6      207.94      216.73      6.11 o 
   3   2   6        0.85       -0.58      1.45 o 
   4   2   6      107.72      110.81      2.82 o 
   5   2   6       90.89       88.80      2.63 o 
   6   2   6      144.32      153.61      2.70 o 
   7   2   6       84.61       86.06      2.00 o 
   8   2   6       63.30       68.14      1.77 o 
   9   2   6       28.12       31.01      1.41 o 
  10   2   6       33.17       32.47      2.12 o 
  11   2   6      123.65      129.98      4.83 o 
  12   2   6       13.69       10.76      2.91 o 
  13   2   6        0.01        2.33      2.33 o 
 -15   3   6       70.86       58.26      3.77 o 
 -14   3   6        2.28        3.36      2.18 o 
 -13   3   6       80.22       76.27      9.89 o 
 -12   3   6       38.07       36.30      2.09 o 
 -11   3   6      587.16      549.39      7.55 o 
 -10   3   6      334.49      327.25      5.33 o 
  -9   3   6        6.08        7.84      1.32 o 
  -8   3   6       42.17       45.60      2.15 o 
  -7   3   6       57.16       46.36      1.53 o 
  -6   3   6      361.31      329.98      4.88 o 
  -5   3   6       28.92       31.84      1.34 o 
  -4   3   6      941.78      952.01      8.87 o 
  -3   3   6       66.66       62.83      2.88 o 
  -2   3   6       49.39       42.43      1.54 o 
  -1   3   6       19.19       15.97      1.30 o 
   0   3   6        1.83        0.21      0.70 o 
   1   3   6       62.29       52.18      2.36 o 
   2   3   6       13.14       12.10      2.33 o 
   3   3   6      416.72      462.03      6.09 o 
   4   3   6      114.55      120.65      3.02 o 
   5   3   6       64.20       66.10      2.72 o 
   6   3   6        0.00        0.36      0.70 o 
   7   3   6       16.03       18.75      3.69 o 
   8   3   6       14.95       13.61      1.14 o 
   9   3   6        0.05       -0.46      0.91 o 
  10   3   6       10.26        9.91      2.19 o 
  11   3   6        9.53        4.94      2.33 o 
  12   3   6        0.12        4.94      2.62 o 
  13   3   6        0.00        3.49      2.62 o 
 -15   4   6       11.30       11.04      2.15 o 
 -14   4   6       69.02       70.01      3.98 o 
 -13   4   6       49.85       48.99      3.27 o 
 -12   4   6       46.54       50.61      3.27 o 
 -11   4   6       18.08       13.37      4.80 o 
 -10   4   6       67.92       56.64      4.94 o 
  -9   4   6        6.12        5.56      1.01 o 
  -8   4   6       46.40       39.58      1.75 o 
  -7   4   6        0.16        1.14      0.55 o 
  -6   4   6      583.49      585.54      5.36 o 
  -5   4   6       73.38       88.62      1.75 o 
  -4   4   6      443.16      440.15     11.55 o 
  -3   4   6      619.02      634.51     14.63 o 
  -2   4   6      610.87      570.15     10.08 o 
  -1   4   6       63.85       70.68      2.05 o 
   0   4   6        0.62       -0.07      0.40 o 
   1   4   6       12.24       10.71      1.44 o 
   2   4   6       57.11       55.13      2.67 o 
   3   4   6       44.38       47.23      2.56 o 
   4   4   6      163.96      158.67      3.58 o 
   5   4   6      132.96      137.10      6.53 o 
   6   4   6        9.49        8.60      1.07 o 
   7   4   6       70.39       66.16      2.31 o 
   8   4   6        1.77        1.70      0.96 o 
   9   4   6       41.95       36.33      2.18 o 
  10   4   6        3.82        3.68      1.26 o 
  11   4   6        1.05        1.41      1.27 o 
  12   4   6        8.18        6.98      2.62 o 
 -14   5   6       10.43       12.55      2.91 o 
 -13   5   6        1.78        3.80      1.61 o 
 -12   5   6        0.49       -0.12      1.18 o 
 -11   5   6       47.78       39.53      2.86 o 
 -10   5   6        2.03        3.64      1.89 o 
  -9   5   6      282.92      256.52     11.79 o 
  -8   5   6       14.99       13.44      1.82 o 
  -7   5   6       73.44       73.50      3.47 o 
  -6   5   6        9.42       12.50      0.96 o 
  -5   5   6      186.89      192.78      2.74 o 
  -4   5   6       48.39       48.64      2.73 o 
  -3   5   6      737.37      726.94      6.80 o 
  -2   5   6        3.99        4.35      0.68 o 
  -1   5   6      588.18      549.61     15.91 o 
   0   5   6      104.78      103.42      2.52 o 
   1   5   6       59.58       61.70      2.05 o 
   2   5   6       12.10       14.79      4.36 o 
   3   5   6       47.13       53.05      2.17 o 
   4   5   6       30.83       28.17      1.85 o 
   5   5   6     1083.64      972.78     32.19 o 
   6   5   6        2.43        2.69      1.11 o 
   7   5   6      101.13       91.03      2.71 o 
   8   5   6        0.26        0.69      0.79 o 
   9   5   6       13.20       11.54      1.35 o 
  10   5   6        0.07        0.04      1.01 o 
  11   5   6        2.87        1.57      4.51 o 
  12   5   6        2.21        2.10      1.67 o 
 -13   6   6       10.50        8.99      2.47 o 
 -12   6   6        9.59        7.42      2.18 o 
 -11   6   6        9.78       13.31      2.18 o 
 -10   6   6        0.20       -0.13      1.32 o 
  -9   6   6        3.82        7.02      1.61 o 
  -8   6   6       95.52       87.55      7.85 o 
  -7   6   6       32.37       34.08      1.83 o 
  -6   6   6        1.68        2.11      0.73 o 
  -5   6   6      148.67      147.78      2.99 o 
  -4   6   6        1.99        1.24      0.71 o 
  -3   6   6       97.15      101.32      2.31 o 
  -2   6   6        8.44        9.08      1.02 o 
  -1   6   6      917.71      871.74     48.29 o 
   0   6   6       53.81       50.98      4.65 o 
   1   6   6       21.24       25.02      2.06 o 
   2   6   6      145.55      133.67      4.21 o 
   3   6   6       26.87       26.22      2.62 o 
   4   6   6       12.16        9.93      1.34 o 
   5   6   6       77.41       67.56      5.40 o 
   6   6   6        3.66        5.67      1.13 o 
   7   6   6       42.53       38.70      2.01 o 
   8   6   6       10.44        6.94      1.24 o 
   9   6   6       55.16       62.64      2.48 o 
  10   6   6        0.98        1.34      2.18 o 
  11   6   6       19.73       25.65      4.80 o 
 -12   7   6        0.01       -1.25      1.40 o 
 -11   7   6        0.81        0.49      1.32 o 
 -10   7   6       23.18       25.59      4.80 o 
  -9   7   6       38.01       33.57      2.73 o 
  -8   7   6        0.01        1.39      1.32 o 
  -7   7   6        9.53       10.37      1.29 o 
  -6   7   6        7.10        8.58      1.13 o 
  -5   7   6       87.71       80.20      2.79 o 
  -4   7   6      169.90      167.12      9.63 o 
  -3   7   6      413.68      429.17     25.04 o 
  -2   7   6      451.98      452.85     14.85 o 
  -1   7   6      132.11      136.31      4.42 o 
   0   7   6      151.87      153.68      7.27 o 
   1   7   6        1.98        2.35      1.18 o 
   2   7   6       48.16       36.86      3.64 o 
   3   7   6       17.85       13.90      3.05 o 
   4   7   6       29.32       27.60      1.95 o 
   5   7   6      211.78      176.41      4.30 o 
   6   7   6       40.77       35.85      2.23 o 
   7   7   6       95.33       80.58      3.86 o 
   8   7   6      155.67      156.11      8.57 o 
   9   7   6       16.09       16.73      2.14 o 
  10   7   6        0.01        2.33      1.88 o 
 -11   8   6        1.40        0.93      1.53 o 
 -10   8   6       56.00       53.00      3.42 o 
  -9   8   6       66.39       81.15      4.05 o 
  -8   8   6        2.46        3.20      2.33 o 
  -7   8   6      268.55      266.05      6.55 o 
  -6   8   6      145.84      142.79      3.86 o 
  -5   8   6       19.63       19.29      1.73 o 
  -4   8   6      174.77      186.56      5.34 o 
  -3   8   6        0.00        1.48      1.60 o 
  -2   8   6        4.89        4.32      1.53 o 
  -1   8   6       35.31       36.38      2.67 o 
   0   8   6       17.50       16.89      2.06 o 
   1   8   6        2.30        2.11      1.18 o 
   2   8   6        0.02        2.04      1.23 o 
   3   8   6       40.54       36.54      7.13 o 
   4   8   6       16.81       14.16      1.87 o 
   5   8   6        4.52        4.98      1.64 o 
   6   8   6        4.49        3.36      1.22 o 
   7   8   6        5.23        6.60      1.39 o 
   8   8   6       26.01       28.51      2.31 o 
   9   8   6        6.90        8.64      2.24 o 
  -9   9   6        1.39       -1.16      2.91 o 
  -8   9   6       15.98       18.32      4.07 o 
  -7   9   6        4.83        1.34      1.61 o 
  -6   9   6       44.91       47.99      3.18 o 
  -5   9   6       19.75       16.94      2.26 o 
  -4   9   6      159.86      164.22      5.34 o 
  -3   9   6      170.78      176.95      5.54 o 
  -2   9   6       42.75       50.11      4.36 o 
  -1   9   6        7.11        7.91      3.93 o 
   0   9   6       17.67       15.15      3.64 o 
   1   9   6       11.38       11.36      2.33 o 
   2   9   6       13.48       11.08      2.06 o 
   3   9   6        0.01        1.99      1.32 o 
   4   9   6        1.37        0.47      1.45 o 
   5   9   6        0.10       -1.43      1.12 o 
   6   9   6        1.76        4.51      1.65 o 
   7   9   6       16.25       18.70      2.62 o 
  -6  10   6        0.07       -0.37      2.62 o 
  -5  10   6       13.22       16.74      2.36 o 
  -4  10   6       17.55       16.42      2.36 o 
  -3  10   6       13.36       15.71      2.26 o 
  -2  10   6       35.11       40.66      8.72 o 
  -1  10   6       10.35       16.19      2.36 o 
   0  10   6       36.70       38.08      3.08 o 
   1  10   6        0.77       -0.15      1.23 o 
   2  10   6        0.59        1.45      1.89 o 
   3  10   6        6.31        2.62      1.61 o 
   4  10   6        6.43        3.05      1.65 o 
 -15   1   7        0.19        2.21      1.22 o 
 -14   1   7        1.63        2.91      1.53 o 
 -13   1   7       38.07       35.43      2.56 o 
 -12   1   7        1.68        1.16      1.74 o 
 -11   1   7       46.14       42.07      2.56 o 
 -10   1   7      134.07      129.47      6.69 o 
  -9   1   7     1069.80     1046.29     12.90 o 
  -8   1   7      546.41      537.25      8.14 o 
  -7   1   7      104.66      122.80      8.87 o 
  -6   1   7      155.34      134.21      1.95 o 
  -5   1   7        4.00        3.49      0.52 o 
  -4   1   7        3.86       -0.15      0.32 o 
  -3   1   7      164.80      184.33      3.93 o 
  -2   1   7      124.12      111.02      2.46 o 
  -1   1   7      137.60      148.09      2.96 o 
   0   1   7     1089.26     1165.99     10.74 o 
   1   1   7        3.69        5.98      1.55 o 
   2   1   7        8.21       12.27      1.18 o 
   3   1   7        0.23        1.00      1.06 o 
   4   1   7       24.26       25.83      1.56 o 
   5   1   7       31.37       35.10      1.72 o 
   6   1   7        1.64        1.73      0.76 o 
   7   1   7        4.43        4.18      1.01 o 
   8   1   7        0.83        2.98      0.94 o 
   9   1   7       11.38       10.10      1.30 o 
  10   1   7        0.02       -0.92      0.97 o 
  11   1   7        5.50        2.34      2.18 o 
  12   1   7        2.16        2.33      1.65 o 
  13   1   7        1.64        1.31      1.85 o 
 -15   2   7        0.54        0.19      1.76 o 
 -14   2   7        0.33        0.21      1.11 o 
 -13   2   7        1.27        2.23      1.18 o 
 -12   2   7      112.95      107.30      4.01 o 
 -11   2   7       96.53       89.40      3.78 o 
 -10   2   7       75.95       74.21      3.06 o 
  -9   2   7        3.44        3.93      1.23 o 
  -8   2   7      275.52      262.96      5.34 o 
  -7   2   7       11.51       12.42      3.20 o 
  -6   2   7       14.61       13.30      1.43 o 
  -5   2   7       54.77       44.03      1.34 o 
  -4   2   7       82.91       72.46      1.95 o 
  -3   2   7       69.53      106.24      2.40 o 
  -2   2   7      474.63      460.00      5.60 o 
  -1   2   7        2.69        2.39      0.91 o 
   0   2   7     1008.72      994.68     13.00 o 
   1   2   7       13.17       10.30      1.32 o 
   2   2   7        0.94        0.84      0.91 o 
   3   2   7       22.85       17.93      2.91 o 
   4   2   7        0.64        1.30      1.12 o 
   5   2   7        1.25        2.21      1.22 o 
   6   2   7       99.85      103.74      2.68 o 
   7   2   7        0.19       -0.08      0.79 o 
   8   2   7       40.76       39.55      2.06 o 
   9   2   7        6.16        6.83      1.04 o 
  10   2   7        0.05        0.15      0.90 o 
  11   2   7       79.96       73.95      6.25 o 
  12   2   7        1.25        1.74      2.33 o 
 -15   3   7        5.96        4.65      1.85 o 
 -14   3   7        5.07        5.82      1.85 o 
 -13   3   7       18.37       21.93      4.14 o 
 -12   3   7       20.35       18.72      1.74 o 
 -11   3   7       52.54       53.90      2.38 o 
 -10   3   7      140.88      143.53      4.31 o 
  -9   3   7       47.38       50.46      2.47 o 
  -8   3   7      343.78      329.82     10.63 o 
  -7   3   7       86.90       81.62      2.86 o 
  -6   3   7      386.44      372.19      4.17 o 
  -5   3   7      193.67      195.02      2.90 o 
  -4   3   7       47.99       47.76      2.28 o 
  -3   3   7       63.56       57.62      1.90 o 
  -2   3   7        5.36        9.44      1.54 o 
  -1   3   7        6.51        2.93      0.77 o 
   0   3   7      487.01      485.55      9.42 o 
   1   3   7      839.24      802.38     10.52 o 
   2   3   7       77.18       78.19      5.38 o 
   3   3   7      101.96      109.30      3.60 o 
   4   3   7       17.67       15.86      1.85 o 
   5   3   7        1.28        1.51      0.89 o 
   6   3   7        9.04        8.05      1.28 o 
   7   3   7       16.24       15.07      1.30 o 
   8   3   7        0.33       -1.10      0.74 o 
   9   3   7       59.85       68.05      2.23 o 
  10   3   7        1.69        3.01      1.53 o 
  11   3   7       22.13       18.90      3.49 o 
  12   3   7        0.27       -0.29      2.04 o 
 -14   4   7       34.83       34.32      3.06 o 
 -13   4   7        0.43        0.87      1.53 o 
 -12   4   7        2.35        1.07      1.53 o 
 -11   4   7        0.35        0.15      1.23 o 
 -10   4   7        4.19        3.93      1.60 o 
  -9   4   7      187.68      170.23      3.85 o 
  -8   4   7        4.92        3.47      1.72 o 
  -7   4   7       31.08       23.72      1.74 o 
  -6   4   7       20.09       16.25      1.00 o 
  -5   4   7       58.17       54.34      2.13 o 
  -4   4   7       31.31       35.25      1.68 o 
  -3   4   7       12.79       17.68      1.28 o 
  -2   4   7        9.17        9.67      1.06 o 
  -1   4   7      113.14      105.46      2.61 o 
   0   4   7        2.39        0.91      0.69 o 
   1   4   7       25.24       15.57      1.89 o 
   2   4   7      145.76      143.37      4.51 o 
   3   4   7      123.89      116.12      3.80 o 
   4   4   7       94.72       91.88      2.54 o 
   5   4   7       25.37       26.57      1.90 o 
   6   4   7        4.02        4.83      1.22 o 
   7   4   7       53.64       49.64      2.45 o 
   8   4   7       28.04       26.26      1.74 o 
   9   4   7        0.46        1.03      0.85 o 
  10   4   7       12.05       14.48      1.87 o 
  11   4   7        7.37        6.98      2.91 o 
  12   4   7        0.30        0.00      2.04 o 
 -14   5   7        8.65        4.88      1.82 o 
 -13   5   7       10.78        8.63      2.03 o 
 -12   5   7       24.31       26.75      2.65 o 
 -11   5   7       12.42       13.52      2.03 o 
 -10   5   7       16.86       20.77      2.33 o 
  -9   5   7       73.09       64.98      6.69 o 
  -8   5   7       85.94       80.89      3.48 o 
  -7   5   7       26.14       28.79      2.23 o 
  -6   5   7       82.41       81.54      1.91 o 
  -5   5   7       67.72       69.52      1.78 o 
  -4   5   7        0.07        0.34      0.64 o 
  -3   5   7       19.99       21.80      1.26 o 
  -2   5   7      428.06      426.12      5.84 o 
  -1   5   7     1929.99     1926.05     18.13 o 
   0   5   7      574.32      567.34     11.00 o 
   1   5   7        5.43        6.66      2.05 o 
   2   5   7      103.75      110.56      4.07 o 
   3   5   7       56.80       62.70      3.18 o 
   4   5   7      281.52      268.14      5.91 o 
   5   5   7       23.76       26.90      1.90 o 
   6   5   7       28.07       24.62      1.82 o 
   7   5   7       72.12       69.99      4.43 o 
   8   5   7        1.39        0.81      0.92 o 
   9   5   7        6.45        7.66      2.25 o 
  10   5   7        9.71        8.04      1.64 o 
  11   5   7       24.37       34.92      4.07 o 
 -13   6   7        4.30        4.36      2.62 o 
 -12   6   7        8.26        9.84      2.03 o 
 -11   6   7       33.76       34.70      2.86 o 
 -10   6   7        1.54        0.63      1.32 o 
  -9   6   7       78.80       61.25      3.35 o 
  -8   6   7      141.16      133.71      4.80 o 
  -7   6   7       48.25       51.77      2.86 o 
  -6   6   7        3.24        2.26      0.92 o 
  -5   6   7       77.28       74.28      3.11 o 
  -4   6   7      372.93      365.63      4.77 o 
  -3   6   7       91.09       91.06      3.98 o 
  -2   6   7      160.18      160.73      6.20 o 
  -1   6   7      173.43      158.73      4.63 o 
   0   6   7        1.61        0.03      1.12 o 
   1   6   7        5.33        5.33      1.53 o 
   2   6   7        0.27       -0.15      1.03 o 
   3   6   7        1.43        1.82      1.12 o 
   4   6   7        3.27        0.13      2.18 o 
   5   6   7        9.73        5.16      1.22 o 
   6   6   7        1.53        1.47      1.11 o 
   7   6   7      173.65      157.15      6.64 o 
   8   6   7        6.30        7.68      1.75 o 
   9   6   7        2.07        2.10      1.05 o 
  10   6   7        0.47        1.34      1.34 o 
 -12   7   7        0.31       -0.58      1.53 o 
 -11   7   7        0.30        1.45      1.61 o 
 -10   7   7       37.30       32.58      2.79 o 
  -9   7   7        0.30        0.25      1.40 o 
  -8   7   7        1.02        0.78      1.32 o 
  -7   7   7      131.83      128.48      6.25 o 
  -6   7   7        5.22        5.09      0.96 o 
  -5   7   7        2.01        2.84      1.06 o 
  -4   7   7        3.35        3.49      1.23 o 
  -3   7   7      364.62      360.85      8.44 o 
  -2   7   7      112.21      111.54      4.10 o 
  -1   7   7       17.54       20.78      2.91 o 
   0   7   7        0.83        0.58      1.12 o 
   1   7   7        8.28        8.29      1.65 o 
   2   7   7        8.49        7.61      1.65 o 
   3   7   7       10.93        9.16      2.04 o 
   4   7   7       64.77       46.38      5.09 o 
   5   7   7       11.46       11.11      1.62 o 
   6   7   7       44.96       41.78      2.46 o 
   7   7   7      156.69      138.71      5.98 o 
   8   7   7        0.71        2.06      1.22 o 
   9   7   7        8.01       13.93      2.15 o 
 -10   8   7        0.60        0.87      1.61 o 
  -9   8   7        3.60        1.63      2.76 o 
  -8   8   7        1.04        1.74      2.33 o 
  -7   8   7       19.74       18.32      3.49 o 
  -6   8   7        0.06        0.44      1.31 o 
  -5   8   7      103.88      102.77     13.09 o 
  -4   8   7       46.21       52.36      8.00 o 
  -3   8   7       16.43       18.06      2.15 o 
  -2   8   7       24.82       21.67      2.36 o 
  -1   8   7       40.16       36.28      2.77 o 
   0   8   7        5.77        6.70      1.65 o 
   1   8   7       32.29       25.55      2.56 o 
   2   8   7       31.41       25.92      2.91 o 
   3   8   7       15.02       13.85      2.33 o 
   4   8   7       25.46       20.69      2.62 o 
   5   8   7       39.83       35.12      8.14 o 
   6   8   7        0.13        1.09      1.11 o 
   7   8   7        0.07        1.90      1.22 o 
   8   8   7        0.02        1.71      1.43 o 
  -8   9   7        3.12        5.82      2.91 o 
  -6   9   7        0.21        4.07      2.33 o 
  -5   9   7        2.75        4.54      1.74 o 
  -4   9   7       30.89       40.24      2.98 o 
  -3   9   7        1.11        0.00      1.23 o 
  -2   9   7        4.40        4.22      1.89 o 
  -1   9   7        0.44       -0.29      1.74 o 
   0   9   7        0.03       -1.53      1.02 o 
   1   9   7        2.56        1.45      1.44 o 
   2   9   7       17.56       13.37      2.15 o 
   3   9   7        9.09        5.44      1.74 o 
   4   9   7        1.00        0.85      1.60 o 
   5   9   7        8.75       12.25      2.15 o 
   6   9   7       11.26       20.39      4.51 o 
  -5  10   7       24.96       21.21      2.67 o 
  -4  10   7       59.12       75.46      4.10 o 
  -3  10   7        0.15        2.91      1.65 o 
  -2  10   7        0.12       -1.02      1.23 o 
  -1  10   7        5.53        7.40      2.91 o 
   0  10   7       27.43       35.76      3.08 o 
   1  10   7        0.70        1.89      1.44 o 
   2  10   7        0.01        2.01      1.32 o 
 -15   0   8       86.54      102.09      6.40 o 
 -14   0   8       42.85       47.99      4.36 o 
 -13   0   8        0.11        1.74      1.74 o 
 -12   0   8        9.69        5.82      2.04 o 
 -11   0   8       58.29       62.82      4.36 o 
 -10   0   8      637.13      658.26     14.28 o 
  -9   0   8     3545.65     3404.84     45.61 o 
  -8   0   8       11.26       12.51      2.33 o 
  -7   0   8      129.59      123.36      5.24 o 
  -6   0   8       44.76       48.58      2.03 o 
  -5   0   8      100.99       79.64      2.65 o 
  -4   0   8      137.47      137.61      6.26 o 
  -3   0   8       84.13       90.18      4.07 o 
  -2   0   8      108.81      121.61      4.66 o 
  -1   0   8     2260.20     2272.77     31.71 o 
   0   0   8      339.59      334.91      8.74 o 
   1   0   8      385.70      316.03      8.45 o 
   2   0   8      140.50      124.83      5.24 o 
   3   0   8      436.48      387.13      9.90 o 
   4   0   8      138.17      138.49      5.82 o 
   5   0   8      116.33      100.66      5.24 o 
   6   0   8       11.52       11.92      2.62 o 
   7   0   8       10.17        9.31      2.33 o 
   8   0   8       26.29       28.33      4.65 o 
   9   0   8        0.19       -0.15      1.23 o 
  10   0   8        0.12        0.15      1.44 o 
  11   0   8        4.65        5.23      2.62 o 
  12   0   8        0.43        1.16      2.62 o 
 -15   1   8      107.55      132.00      5.04 o 
 -14   1   8       13.63       14.11      2.76 o 
 -13   1   8       35.97       38.26      3.05 o 
 -12   1   8        1.23        0.53      2.04 o 
 -11   1   8        5.92        6.99      1.44 o 
 -10   1   8        9.26       11.20      1.65 o 
  -9   1   8      345.23      333.99      6.59 o 
  -8   1   8     2128.14     2051.35     21.23 o 
  -7   1   8      554.86      536.01      9.47 o 
  -6   1   8        6.62        8.53      0.97 o 
  -5   1   8       62.86       62.63      1.48 o 
  -4   1   8        0.31        0.16      0.43 o 
  -3   1   8      167.15      177.16      3.28 o 
  -2   1   8       32.77       38.44      1.79 o 
  -1   1   8       24.73       27.34      1.51 o 
   0   1   8      391.14      415.79      5.77 o 
   1   1   8        8.47        7.15      1.11 o 
   2   1   8      141.51      145.03      3.41 o 
   3   1   8       51.77       51.98      2.17 o 
   4   1   8       62.35       68.51      2.52 o 
   5   1   8      265.62      289.40      5.27 o 
   6   1   8       10.97       13.68      2.91 o 
   7   1   8       76.81       71.72      2.83 o 
   8   1   8        0.63        0.48      1.01 o 
   9   1   8       10.38       11.22      1.62 o 
  10   1   8        0.12       -0.97      0.97 o 
  11   1   8        2.84        4.97      2.18 o 
  12   1   8        0.56       -0.15      1.65 o 
 -15   2   8        0.06        0.34      1.26 o 
 -14   2   8      135.43      175.43      4.66 o 
 -13   2   8       10.74       10.05      1.82 o 
 -12   2   8       83.80       79.43      4.07 o 
 -11   2   8      104.05      107.66      4.01 o 
 -10   2   8        2.71        3.25      1.45 o 
  -9   2   8       64.28       62.98      2.88 o 
  -8   2   8      139.56      146.85      4.10 o 
  -7   2   8       97.43      131.18      9.60 o 
  -6   2   8      256.74      249.15      4.83 o 
  -5   2   8       28.36       20.07      1.26 o 
  -4   2   8       14.99       16.22      1.18 o 
  -3   2   8       11.09       17.67      1.28 o 
  -2   2   8       39.64       36.09      2.13 o 
  -1   2   8       12.00        9.53      1.45 o 
   0   2   8      148.27      159.82      4.21 o 
   1   2   8       25.08       23.13      2.06 o 
   2   2   8        8.40        5.09      1.44 o 
   3   2   8      110.58      109.12      3.70 o 
   4   2   8        1.07        1.82      0.94 o 
   5   2   8       87.94       90.02      2.91 o 
   6   2   8       48.60       52.26      2.34 o 
   7   2   8       20.35       25.72      1.67 o 
   8   2   8       40.61       41.79      2.10 o 
   9   2   8       18.55       18.51      1.90 o 
  10   2   8        0.27       -0.40      1.11 o 
  11   2   8        7.67        5.82      2.91 o 
  12   2   8        2.85        1.74      2.62 o 
 -14   3   8        1.98        3.28      1.74 o 
 -13   3   8        2.61        3.61      1.32 o 
 -12   3   8        0.03       -0.19      1.14 o 
 -11   3   8       10.27        9.42      1.74 o 
 -10   3   8        0.12       -0.58      1.45 o 
  -9   3   8        0.90        1.45      1.03 o 
  -8   3   8      117.14      124.41      3.80 o 
  -7   3   8        6.77        5.44      1.23 o 
  -6   3   8      992.07      955.34      8.19 o 
  -5   3   8       48.51       44.34      1.60 o 
  -4   3   8       51.01       50.04      1.90 o 
  -3   3   8        4.76        4.05      0.81 o 
  -2   3   8       43.28       41.68      1.79 o 
  -1   3   8      180.28      185.76      4.63 o 
   0   3   8       95.32       90.79      3.29 o 
   1   3   8      728.38      710.80     14.43 o 
   2   3   8      524.79      531.80      8.74 o 
   3   3   8      123.19      122.93      4.11 o 
   4   3   8       35.71       44.09      2.67 o 
   5   3   8       71.75       65.88      3.29 o 
   6   3   8       51.55       54.37      2.27 o 
   7   3   8      155.89      164.43      3.62 o 
   8   3   8        0.60        0.52      0.90 o 
   9   3   8       19.77       20.52      1.65 o 
  10   3   8        0.75        1.42      1.08 o 
  11   3   8        3.03        1.16      2.04 o 
 -14   4   8       19.76       30.05      3.06 o 
 -13   4   8       21.52       33.65      2.98 o 
 -12   4   8       10.61       10.08      2.33 o 
 -11   4   8       20.44       26.05      2.52 o 
 -10   4   8      148.08      136.67      3.70 o 
  -9   4   8       10.41       11.11      1.36 o 
  -8   4   8       30.41       29.63      2.03 o 
  -7   4   8       83.18       67.79      2.86 o 
  -6   4   8      338.41      332.56      4.33 o 
  -5   4   8       17.75       19.81      1.16 o 
  -4   4   8       21.21       22.09      1.45 o 
  -3   4   8      313.75      309.28      9.65 o 
  -2   4   8      506.17      491.51      6.59 o 
  -1   4   8       26.13       24.02      2.08 o 
   0   4   8       39.35       36.27      2.79 o 
   1   4   8      192.26      190.04      6.31 o 
   2   4   8       78.72       83.07      5.38 o 
   3   4   8       16.29       13.40      1.85 o 
   4   4   8        0.17       -0.63      1.12 o 
   5   4   8       13.19       15.34      2.06 o 
   6   4   8       31.53       31.83      2.07 o 
   7   4   8       20.30       19.40      1.83 o 
   8   4   8        1.30        0.15      0.87 o 
   9   4   8        3.37        1.79      1.30 o 
  10   4   8        7.81        6.40      1.85 o 
  11   4   8       17.31       12.21      3.49 o 
 -13   5   8        5.04        2.79      1.74 o 
 -12   5   8        9.96        8.04      2.18 o 
 -11   5   8       31.80       29.03      2.73 o 
 -10   5   8        0.23       -0.25      1.32 o 
  -9   5   8        6.98        7.60      1.74 o 
  -8   5   8      101.68       95.16      3.77 o 
  -7   5   8       11.22        7.95      1.44 o 
  -6   5   8        3.48        3.93      0.75 o 
  -5   5   8      134.80      137.47      2.54 o 
  -4   5   8       43.35       41.19      1.72 o 
  -3   5   8       64.06       65.56      2.03 o 
  -2   5   8       62.29       66.17      2.31 o 
  -1   5   8      427.95      418.27      9.80 o 
   0   5   8      480.40      487.53      6.59 o 
   1   5   8       86.37       90.17      2.74 o 
   2   5   8        4.52        3.89      1.32 o 
   3   5   8       19.32       19.92      3.34 o 
   4   5   8       13.61        9.90      1.85 o 
   5   5   8       29.84       20.55      2.26 o 
   6   5   8        5.06        5.19      1.28 o 
   7   5   8       53.88       51.88      3.11 o 
   8   5   8        0.05        0.51      1.02 o 
   9   5   8        3.10        3.26      1.63 o 
  10   5   8        8.99        6.09      2.62 o 
 -12   6   8        0.60       -0.04      1.53 o 
 -11   6   8       23.80       24.14      2.65 o 
 -10   6   8       19.82       19.59      2.91 o 
  -9   6   8        2.11        0.20      1.32 o 
  -8   6   8       10.86        9.35      1.74 o 
  -7   6   8        0.18       -0.42      1.74 o 
  -6   6   8        3.74        2.84      0.87 o 
  -5   6   8       32.75       31.68      1.60 o 
  -4   6   8       10.81       12.32      1.32 o 
  -3   6   8      171.46      165.46      3.72 o 
  -2   6   8      266.06      261.42     10.62 o 
  -1   6   8       13.73       13.07      1.95 o 
   0   6   8       24.10       21.82      2.26 o 
   1   6   8        2.40        2.48      1.32 o 
   2   6   8        0.10        0.19      1.12 o 
   3   6   8        4.11        6.61      3.93 o 
   4   6   8        0.21        0.66      1.12 o 
   5   6   8        0.47        1.05      1.45 o 
   6   6   8      169.01      140.59      3.56 o 
   7   6   8        2.83        2.34      1.22 o 
   8   6   8        4.85        3.26      1.28 o 
   9   6   8        5.79        7.48      1.76 o 
 -11   7   8       19.42       25.46      3.05 o 
 -10   7   8       11.47        8.48      2.03 o 
  -9   7   8       61.20       53.45      3.27 o 
  -8   7   8       31.80       31.06      5.38 o 
  -7   7   8       90.17       86.42      3.69 o 
  -6   7   8       42.99       42.67      1.92 o 
  -5   7   8        3.61        2.62      1.23 o 
  -4   7   8        1.94        4.80      1.44 o 
  -3   7   8       42.17       48.54      8.14 o 
  -2   7   8       44.25       45.46      4.07 o 
  -1   7   8      199.45      211.54     17.75 o 
   0   7   8       86.94       84.50      3.91 o 
   1   7   8       61.50       66.66      3.64 o 
   2   7   8        2.26        4.59      1.53 o 
   3   7   8        0.44        0.99      1.89 o 
   4   7   8       10.09        4.97      3.05 o 
   5   7   8       16.28       16.15      2.26 o 
   6   7   8       10.74       12.91      2.15 o 
   7   7   8       27.08       18.26      2.10 o 
   8   7   8       14.17       23.93      2.12 o 
  -9   8   8        5.05        4.36      2.91 o 
  -8   8   8       16.83       18.03      3.49 o 
  -6   8   8        3.94        2.04      1.74 o 
  -5   8   8      110.67      122.63      9.45 o 
  -4   8   8        4.14        3.30      1.53 o 
  -3   8   8        6.01        4.25      1.74 o 
  -2   8   8        0.63        2.06      1.32 o 
  -1   8   8       10.50       17.42      2.47 o 
   0   8   8       16.25       19.85      2.36 o 
   1   8   8      188.16      187.33      9.60 o 
   2   8   8       25.72       34.73      2.88 o 
   3   8   8       22.32       16.94      2.26 o 
   4   8   8        5.60       10.80      2.76 o 
   5   8   8        4.72        5.29      3.20 o 
   6   8   8        2.23        0.87      1.44 o 
  -6   9   8        6.61        5.23      2.33 o 
  -5   9   8       71.88       77.49      9.89 o 
  -4   9   8        3.30        0.73      2.76 o 
  -3   9   8        9.72       10.60      5.96 o 
  -2   9   8        3.45        5.67      1.65 o 
  -1   9   8        2.26        4.98      3.78 o 
   0   9   8       21.68       26.50      2.67 o 
   1   9   8       15.57       18.66      2.47 o 
   2   9   8        0.74        1.95      2.62 o 
   3   9   8       10.29       12.98      2.26 o 
   4   9   8        0.62        1.69      1.53 o 
  -3  10   8        7.73       11.41      2.26 o 
  -2  10   8        3.28        3.28      1.74 o 
  -1  10   8        0.30        0.73      1.44 o 
   0  10   8       18.05       11.92      3.20 o 
 -14   1   9       48.93       60.94      5.24 o 
 -13   1   9       21.10       20.36      2.36 o 
 -12   1   9        5.89        4.98      1.53 o 
 -11   1   9       17.48       21.26      2.15 o 
 -10   1   9        0.46        0.08      1.12 o 
  -9   1   9        1.08        0.15      1.03 o 
  -8   1   9       42.07       46.36      2.65 o 
  -7   1   9      693.57      655.07      9.79 o 
  -6   1   9       56.95       55.08      1.79 o 
  -5   1   9       77.41       70.18      1.71 o 
  -4   1   9       40.65       36.59      1.32 o 
  -3   1   9       67.53       60.13      2.23 o 
  -2   1   9       12.76       10.13      1.18 o 
  -1   1   9        1.03        0.83      0.83 o 
   0   1   9      127.64      116.81      3.08 o 
   1   1   9      108.75      121.65      3.30 o 
   2   1   9       17.85       14.80      1.51 o 
   3   1   9      299.93      310.45      5.43 o 
   4   1   9       14.60       16.47      2.22 o 
   5   1   9      156.69      169.12      5.04 o 
   6   1   9        2.47       -0.16      1.74 o 
   7   1   9      207.87      225.49      6.07 o 
   8   1   9        3.00        3.35      2.33 o 
   9   1   9       30.06       41.26      2.98 o 
  10   1   9        0.05       -2.07      1.38 o 
  11   1   9        1.03       -0.58      2.33 o 
 -14   2   9        1.33        2.18      1.61 o 
 -13   2   9       41.14       46.64      3.18 o 
 -12   2   9       44.22       41.96      3.49 o 
 -11   2   9        3.00        6.64      2.18 o 
 -10   2   9       50.27       49.40      2.77 o 
  -9   2   9       13.21       13.62      1.74 o 
  -8   2   9      375.75      372.75     12.08 o 
  -7   2   9     1631.56     1501.73     17.05 o 
  -6   2   9       10.04        8.77      0.88 o 
  -5   2   9        5.96       10.07      1.53 o 
  -4   2   9        7.02        4.67      0.79 o 
  -3   2   9       27.58       24.21      1.34 o 
  -2   2   9        1.47        1.88      1.12 o 
  -1   2   9      368.85      339.27      5.26 o 
   0   2   9       83.06       79.53      3.66 o 
   1   2   9      594.16      604.11      9.28 o 
   2   2   9       30.08       26.52      1.83 o 
   3   2   9       10.93       14.69      1.51 o 
   4   2   9        1.52        2.04      0.98 o 
   5   2   9        6.61        4.85      1.18 o 
   6   2   9        3.28        5.85      1.34 o 
   7   2   9        0.19       -0.58      1.01 o 
   8   2   9       33.93       33.46      2.77 o 
   9   2   9       20.37       22.70      2.07 o 
  10   2   9       10.48        8.84      2.63 o 
  11   2   9        0.60       -0.29      2.33 o 
 -14   3   9       18.55       19.74      2.77 o 
 -13   3   9        2.60        3.45      1.50 o 
 -12   3   9       15.98       19.32      4.22 o 
 -11   3   9        6.31        6.39      1.44 o 
 -10   3   9       34.03       36.98      2.44 o 
  -9   3   9      184.94      169.95      4.83 o 
  -8   3   9        4.07        4.59      1.32 o 
  -7   3   9       10.71       11.08      1.65 o 
  -6   3   9      218.25      241.89      3.99 o 
  -5   3   9      242.48      247.01      3.75 o 
  -4   3   9       49.55       45.31      1.95 o 
  -3   3   9       57.74       56.02      2.18 o 
  -2   3   9        1.16        1.04      0.85 o 
  -1   3   9       52.05       49.58      2.77 o 
   0   3   9       27.16       28.47      5.67 o 
   1   3   9      766.68      753.94     14.00 o 
   2   3   9        1.56        2.30      2.18 o 
   3   3   9        1.46        3.87      1.32 o 
   4   3   9        0.17       -0.03      1.12 o 
   5   3   9       20.63       22.89      3.34 o 
   6   3   9        0.89        1.94      1.18 o 
   7   3   9        2.27        0.17      0.98 o 
   8   3   9       17.62       15.89      1.79 o 
   9   3   9        0.05        0.87      1.02 o 
  10   3   9        0.08       -0.60      1.11 o 
 -13   4   9       10.64       10.99      2.26 o 
 -12   4   9       44.22       63.69      3.68 o 
 -11   4   9        1.64        1.16      1.32 o 
 -10   4   9        5.13        5.15      2.18 o 
  -9   4   9      121.11      120.29      9.75 o 
  -8   4   9       57.52       58.89      4.22 o 
  -7   4   9       42.31       34.36      2.23 o 
  -6   4   9       26.88       31.12      1.56 o 
  -5   4   9      257.35      258.31      4.28 o 
  -4   4   9      118.23      113.26      4.16 o 
  -3   4   9       98.92       94.48      2.80 o 
  -2   4   9      160.16      157.14      7.06 o 
  -1   4   9      195.50      186.63      3.96 o 
   0   4   9      562.82      553.75      7.32 o 
   1   4   9        0.01        0.44      1.31 o 
   2   4   9        9.58        8.12      1.74 o 
   3   4   9        8.49        8.06      1.65 o 
   4   4   9       11.69       13.10      1.95 o 
   5   4   9       10.00        6.93      1.74 o 
   6   4   9       22.75       22.72      2.47 o 
   7   4   9        2.71        1.67      1.22 o 
   8   4   9      107.06      104.31      3.19 o 
   9   4   9        5.48        5.18      1.30 o 
  10   4   9        9.62        7.98      1.76 o 
 -12   5   9       13.95       11.27      2.91 o 
 -11   5   9        9.16        4.36      2.62 o 
 -10   5   9        5.27        2.04      1.44 o 
  -9   5   9        0.87        0.58      1.23 o 
  -8   5   9      144.45      127.16      6.40 o 
  -7   5   9       11.46        7.03      1.20 o 
  -6   5   9       19.76       21.55      1.27 o 
  -5   5   9       73.74       73.84      2.00 o 
  -4   5   9      363.45      364.12      4.97 o 
  -3   5   9       11.81       11.94      1.51 o 
  -2   5   9        7.74        7.91      1.25 o 
  -1   5   9        0.86        0.41      0.90 o 
   0   5   9       59.19       57.92      2.44 o 
   1   5   9       63.14       56.73      2.57 o 
   2   5   9        0.37       -2.16      1.60 o 
   3   5   9        3.77        4.48      1.53 o 
   4   5   9       46.03       40.78      6.54 o 
   5   5   9        0.27       -0.44      1.31 o 
   6   5   9       54.91       50.07     10.18 o 
   7   5   9        1.47        1.96      1.53 o 
   8   5   9        4.52        3.47      1.39 o 
   9   5   9        2.76        3.35      1.23 o 
 -11   6   9        0.01        0.52      1.53 o 
 -10   6   9        1.81        2.18      3.34 o 
  -9   6   9        0.03       -0.25      1.40 o 
  -8   6   9       68.06       65.94      3.48 o 
  -7   6   9       16.41       14.55      1.95 o 
  -6   6   9       10.03        9.65      1.39 o 
  -5   6   9       35.97       42.26      2.17 o 
  -4   6   9        1.04       -0.51      0.94 o 
  -3   6   9      129.17      128.85      3.44 o 
  -2   6   9      108.59      113.38      4.22 o 
  -1   6   9      139.64      138.69      4.83 o 
   0   6   9       36.59       35.35      2.77 o 
   1   6   9        0.02       -1.04      1.18 o 
   2   6   9        0.89        1.12      1.32 o 
   3   6   9        0.04        0.00      1.23 o 
   4   6   9       56.69       50.33      2.69 o 
   5   6   9       58.98       56.72      3.49 o 
   6   6   9        1.16        2.08      3.78 o 
   7   6   9        5.11        7.39      1.95 o 
   8   6   9        0.56        1.45      1.65 o 
 -10   7   9        0.00       -0.10      1.53 o 
  -9   7   9        3.65        3.20      2.33 o 
  -8   7   9       38.32       37.31      2.86 o 
  -7   7   9        1.23       -0.17      1.89 o 
  -6   7   9        7.35       10.60      1.65 o 
  -5   7   9        1.66        3.64      1.60 o 
  -4   7   9       47.29       45.69      3.08 o 
  -3   7   9      144.10      152.81      5.13 o 
  -2   7   9        2.58        0.20      1.32 o 
  -1   7   9        0.03       -1.68      1.12 o 
   0   7   9       22.51       23.43      2.47 o 
   1   7   9        5.08        7.30      1.82 o 
   2   7   9        2.38        3.06      2.04 o 
   3   7   9        1.98        3.49      1.65 o 
   4   7   9        0.77        1.60      1.44 o 
   5   7   9        7.06        5.42      1.74 o 
   6   7   9        9.82        6.57      3.49 o 
   7   7   9        6.89        8.28      1.95 o 
  -6   8   9       21.83       17.45      3.20 o 
  -5   8   9       21.97       29.68      2.67 o 
  -4   8   9       10.51       12.44      2.06 o 
  -3   8   9        2.56        4.46      1.74 o 
  -2   8   9        2.15        3.61      1.53 o 
  -1   8   9        3.48        4.58      2.91 o 
   0   8   9        3.28        7.44      1.95 o 
   1   8   9        9.33       10.88      2.15 o 
   2   8   9       19.34       25.11      2.67 o 
   3   8   9        0.70        3.99      1.74 o 
   4   8   9        0.56       -0.25      1.40 o 
   5   8   9        0.00       -1.20      1.40 o 
  -6   9   9        4.61        4.65      2.33 o 
  -5   9   9        7.39        8.55      2.33 o 
  -4   9   9       10.61       13.12      2.26 o 
  -3   9   9       27.29       28.51      2.86 o 
  -2   9   9        1.85        1.45      1.65 o 
  -1   9   9        2.61        1.74      1.53 o 
   0   9   9        0.34       -1.74      1.23 o 
   1   9   9       10.17       18.69      7.12 o 
   2   9   9        0.59        1.74      1.44 o 
 -14   0  10       23.13       17.45      3.49 o 
 -13   0  10       15.66       25.01      3.49 o 
 -12   0  10       86.86       89.30      5.53 o 
 -11   0  10       28.86       21.23      3.20 o 
 -10   0  10      161.19      147.51      6.69 o 
  -9   0  10       84.93       75.92      4.65 o 
  -8   0  10      374.73      390.72     10.77 o 
  -7   0  10      301.91      284.68      8.73 o 
  -6   0  10      164.09      151.59      6.40 o 
  -5   0  10      358.98      322.57      6.26 o 
  -4   0  10       50.37       56.15      2.67 o 
  -3   0  10        7.33        3.78      1.74 o 
  -2   0  10        2.12        4.65      2.04 o 
  -1   0  10        7.74       12.50      2.33 o 
   0   0  10        5.74        6.98      2.33 o 
   1   0  10       69.20       75.92      4.94 o 
   2   0  10      343.51      359.85     10.48 o 
   3   0  10      203.04      229.60      8.44 o 
   4   0  10       22.95       33.15      3.78 o 
   5   0  10       69.03       76.79      5.24 o 
   6   0  10        2.00        2.91      2.33 o 
   7   0  10       34.79       43.04      4.36 o 
   8   0  10        7.84       12.21      3.20 o 
   9   0  10       15.15       13.67      3.20 o 
  10   0  10        4.89        9.02      2.91 o 
 -14   1  10       31.85       40.09      3.18 o 
 -13   1  10      142.80      151.23      5.24 o 
 -12   1  10      112.52      114.77      4.53 o 
 -11   1  10        2.38        3.37      1.89 o 
 -10   1  10        0.33        2.37      1.32 o 
  -9   1  10        8.40        7.69      1.53 o 
  -8   1  10        3.04        4.22      1.44 o 
  -7   1  10       15.26       20.09      2.33 o 
  -6   1  10      192.43      177.59      3.72 o 
  -5   1  10       34.39       35.72      1.60 o 
  -4   1  10       10.27        4.31      0.79 o 
  -3   1  10       48.98       46.97      2.31 o 
  -2   1  10        8.55        6.75      1.52 o 
  -1   1  10       59.37       62.20      2.46 o 
   0   1  10        8.80       11.41      1.45 o 
   1   1  10       13.53       14.30      1.62 o 
   2   1  10       64.35       75.84      3.27 o 
   3   1  10      331.66      349.11      6.11 o 
   4   1  10        6.13        2.76      1.44 o 
   5   1  10        5.36        7.75      1.74 o 
   6   1  10        3.64        2.62      2.33 o 
   7   1  10       24.14       24.73      2.67 o 
   8   1  10        0.59       -1.74      1.44 o 
   9   1  10        9.40        7.81      2.15 o 
  10   1  10        6.62        4.07      2.06 o 
 -13   2  10       47.93       57.68      3.78 o 
 -12   2  10        8.28        9.47      1.85 o 
 -11   2  10       38.82       40.25      2.77 o 
 -10   2  10       13.72       17.45      2.06 o 
  -9   2  10        4.08        5.72      2.91 o 
  -8   2  10        2.85        3.49      1.23 o 
  -7   2  10      407.91      398.46      7.51 o 
  -6   2  10       10.51       11.21      1.12 o 
  -5   2  10       35.77       25.51      1.27 o 
  -4   2  10       37.32       30.66      1.60 o 
  -3   2  10       13.22       13.98      1.30 o 
  -2   2  10       17.67       16.28      2.12 o 
  -1   2  10        0.06        1.38      0.94 o 
   0   2  10      272.12      262.88      5.04 o 
   1   2  10        0.16       -0.24      0.98 o 
   2   2  10      331.76      355.72      6.15 o 
   3   2  10       11.78       11.56      1.63 o 
   4   2  10        5.47        4.82      1.27 o 
   5   2  10        7.61        6.01      1.34 o 
   6   2  10        0.17       -0.63      0.98 o 
   7   2  10        5.29        3.97      1.74 o 
   8   2  10       15.03       12.48      2.15 o 
   9   2  10        4.10        1.97      1.74 o 
  10   2  10       21.95       22.95      2.77 o 
 -13   3  10      159.55      186.23      5.84 o 
 -12   3  10        0.39        1.02      1.44 o 
 -11   3  10       23.96       23.66      2.62 o 
 -10   3  10       81.21       85.11      5.09 o 
  -9   3  10       17.61       13.94      1.82 o 
  -8   3  10        1.92       -0.73      1.03 o 
  -7   3  10      126.28      131.49      6.69 o 
  -6   3  10      718.31      656.72     15.03 o 
  -5   3  10      502.46      475.07      5.71 o 
  -4   3  10       13.14       11.04      1.34 o 
  -3   3  10       26.77       24.22      2.35 o 
  -2   3  10       64.37       60.63      2.34 o 
  -1   3  10       20.49       18.29      2.15 o 
   0   3  10      102.01       98.34      5.53 o 
   1   3  10        1.70        1.83      2.47 o 
   2   3  10      329.68      319.16      5.81 o 
   3   3  10       25.11       25.62      2.01 o 
   4   3  10        6.51        6.77      1.39 o 
   5   3  10        6.77        7.00      1.45 o 
   6   3  10        0.09        0.70      1.06 o 
   7   3  10        0.92       -1.31      1.34 o 
   8   3  10       11.05       10.55      1.73 o 
   9   3  10       50.21       46.56      4.51 o 
 -12   4  10        0.92        3.42      1.74 o 
 -11   4  10       38.95       40.41      5.82 o 
 -10   4  10       14.35       12.10      2.33 o 
  -9   4  10       42.55       38.24      4.65 o 
  -8   4  10       47.18       44.71      2.65 o 
  -7   4  10       48.31       48.28      2.77 o 
  -6   4  10       49.53       48.63      2.18 o 
  -5   4  10      440.85      442.76      5.57 o 
  -4   4  10      256.41      269.91      4.93 o 
  -3   4  10       80.96       79.51      3.40 o 
  -2   4  10        1.12        1.43      0.98 o 
  -1   4  10      357.60      373.39      6.03 o 
   0   4  10      482.00      472.90      6.90 o 
   1   4  10      465.54      485.45     13.54 o 
   2   4  10       67.44       70.82      6.11 o 
   3   4  10        7.68        8.52      1.82 o 
   4   4  10       11.42       16.59      2.26 o 
   5   4  10        0.17       -0.51      1.11 o 
   6   4  10        0.80       -0.02      1.11 o 
   7   4  10       30.63       32.66      2.90 o 
   8   4  10       33.12       27.80      4.08 o 
   9   4  10        7.62        7.55      1.73 o 
 -12   5  10        0.44        1.27      1.61 o 
 -11   5  10        0.00       -0.66      1.53 o 
 -10   5  10       41.78       37.30      2.98 o 
  -9   5  10       58.56       54.42      5.53 o 
  -8   5  10        0.20       -0.58      1.74 o 
  -7   5  10      133.42      121.94      4.67 o 
  -6   5  10       91.54       88.15      2.86 o 
  -5   5  10        2.69        1.51      0.94 o 
  -4   5  10       90.47       99.45      3.08 o 
  -3   5  10       12.69       11.54      1.45 o 
  -2   5  10      115.88      117.33      3.28 o 
  -1   5  10       38.44       37.59      2.42 o 
   0   5  10       23.65       21.16      1.71 o 
   1   5  10       23.16       24.73      2.56 o 
   2   5  10       14.31       10.60      2.06 o 
   3   5  10       15.05       12.21      2.06 o 
   4   5  10       32.41       40.00      3.08 o 
   5   5  10        0.02       -1.25      1.60 o 
   6   5  10        0.06       -1.52      1.32 o 
   7   5  10        2.50        1.06      1.28 o 
   8   5  10        5.18        4.04      1.45 o 
 -11   6  10       13.57       18.25      2.52 o 
 -10   6  10       11.69        9.19      2.03 o 
  -9   6  10       11.94        9.62      2.03 o 
  -8   6  10       51.88       48.18      3.06 o 
  -7   6  10       53.85       54.54      3.20 o 
  -6   6  10       37.56       42.71      4.22 o 
  -5   6  10        4.83        8.67      1.37 o 
  -4   6  10       20.68       21.21      1.79 o 
  -3   6  10      313.27      340.83      6.01 o 
  -2   6  10       66.67       65.10      3.50 o 
  -1   6  10       78.62       91.34      4.11 o 
   0   6  10        6.59        7.27      1.85 o 
   1   6  10        2.89        4.30      2.87 o 
   2   6  10       25.43       29.39      2.77 o 
   3   6  10        0.48        0.20      1.32 o 
   4   6  10        0.12       -1.58      1.18 o 
   5   6  10        2.33       -0.12      1.40 o 
   6   6  10       23.88       20.02      3.64 o 
   7   6  10        7.92       13.25      2.36 o 
  -9   7  10        0.64        0.85      1.53 o 
  -8   7  10        4.03        6.11      2.33 o 
  -7   7  10       26.35       26.47      3.49 o 
  -5   7  10        4.82        3.05      1.65 o 
  -4   7  10        0.73        0.87      1.44 o 
  -3   7  10       11.52       14.23      2.26 o 
  -2   7  10       34.10       31.54      3.49 o 
  -1   7  10       35.81       37.02      2.98 o 
   0   7  10        0.03        0.54      1.53 o 
   1   7  10       12.66       14.40      2.26 o 
   2   7  10       33.31       36.11      6.98 o 
   3   7  10       11.13       14.05      2.08 o 
   4   7  10        0.03       -0.79      1.45 o 
   5   7  10        7.54       14.53      2.36 o 
  -5   8  10       19.58       28.62      2.88 o 
  -4   8  10        1.86        2.33      1.65 o 
  -3   8  10       14.51       17.02      3.05 o 
  -2   8  10        4.54        5.38      1.85 o 
  -1   8  10        6.15        6.20      1.95 o 
   0   8  10       11.48       15.46      3.78 o 
   1   8  10        1.58        0.47      2.04 o 
   2   8  10        0.63       -0.12      1.53 o 
   3   8  10        2.62        3.78      1.85 o 
 -13   1  11       16.07       22.53      2.56 o 
 -12   1  11       19.89       26.99      4.22 o 
 -11   1  11       38.34       41.60      3.08 o 
 -10   1  11       74.45       83.86      3.80 o 
  -9   1  11       19.61       16.49      2.06 o 
  -8   1  11       90.44       91.61      3.80 o 
  -7   1  11       63.93       53.80      5.09 o 
  -6   1  11       22.36       19.68      2.06 o 
  -5   1  11       30.07       29.18      1.64 o 
  -4   1  11        2.88        0.73      0.92 o 
  -3   1  11        8.00        5.08      1.22 o 
  -2   1  11        6.21        2.08      1.32 o 
  -1   1  11       49.37       50.23      4.61 o 
   0   1  11      100.78      106.49      4.11 o 
   1   1  11       54.25       52.77      3.08 o 
   2   1  11       69.61       73.88      3.70 o 
   3   1  11       12.12       12.87      2.15 o 
   4   1  11       25.97       29.34      2.77 o 
   5   1  11        1.98        3.88      1.74 o 
   6   1  11        2.47       -1.45      1.45 o 
   7   1  11        2.55        2.31      1.74 o 
   8   1  11        0.60       -1.45      1.65 o 
   9   1  11        0.50       -2.47      1.65 o 
 -13   2  11        2.09        0.44      1.65 o 
 -12   2  11       55.27       75.18      3.93 o 
 -11   2  11       62.71       70.66      4.36 o 
 -10   2  11       40.57       39.68      4.07 o 
  -9   2  11       39.05       37.97      2.67 o 
  -8   2  11       13.75        9.65      1.74 o 
  -7   2  11      289.03      275.44      7.13 o 
  -6   2  11      141.83      136.10      4.65 o 
  -5   2  11       12.46       12.63      1.11 o 
  -4   2  11       17.80       19.26      1.41 o 
  -3   2  11       11.91       14.61      1.31 o 
  -2   2  11        2.98        2.90      0.88 o 
  -1   2  11        0.74        0.10      1.01 o 
   0   2  11        8.46        8.18      1.45 o 
   1   2  11      142.94      152.03      4.14 o 
   2   2  11      422.98      416.92      9.76 o 
   3   2  11       88.61      102.25      3.67 o 
   4   2  11       13.07       16.60      1.84 o 
   5   2  11        0.22        1.31      1.15 o 
   6   2  11        0.01        0.89      1.89 o 
   7   2  11       13.71       12.05      2.36 o 
   8   2  11        3.30        2.19      2.33 o 
 -12   3  11       18.47       24.28      2.56 o 
 -11   3  11        2.56        0.09      1.32 o 
 -10   3  11        1.55        2.47      1.44 o 
  -9   3  11        0.04       -0.05      1.12 o 
  -8   3  11       27.21       18.30      2.15 o 
  -7   3  11      207.50      205.49      5.54 o 
  -6   3  11       60.59       50.48      6.11 o 
  -5   3  11       10.75       13.72      1.19 o 
  -4   3  11        7.25        8.59      1.12 o 
  -3   3  11        2.15        1.74      0.92 o 
  -2   3  11       78.06       71.02      2.48 o 
  -1   3  11        3.59        5.22      1.57 o 
   0   3  11       80.48       75.80      2.96 o 
   1   3  11       52.53       56.83      2.99 o 
   2   3  11      126.55      137.31      4.14 o 
   3   3  11       49.76       51.90      2.80 o 
   4   3  11        0.09       -0.78      1.62 o 
   5   3  11       16.12       17.18      1.95 o 
   6   3  11        0.17        0.76      1.26 o 
   7   3  11        0.52        0.49      1.28 o 
   8   3  11       11.80       17.19      4.22 o 
 -11   4  11       16.22       30.83      4.07 o 
 -10   4  11        2.92        0.46      1.40 o 
  -9   4  11        0.00       -0.58      1.23 o 
  -8   4  11       12.74       10.44      1.74 o 
  -7   4  11       27.82       27.89      2.36 o 
  -6   4  11       20.60       19.59      2.18 o 
  -5   4  11      343.14      336.62      7.27 o 
  -4   4  11        1.26        1.38      1.11 o 
  -3   4  11        8.50        9.55      1.45 o 
  -2   4  11        4.31        4.30      1.20 o 
  -1   4  11       26.30       30.23      2.00 o 
   0   4  11       82.31       78.48      2.99 o 
   1   4  11       32.00       38.07      2.98 o 
   2   4  11       11.00       10.43      2.47 o 
   3   4  11       42.20       38.09      2.51 o 
   4   4  11        3.26        4.18      1.39 o 
   5   4  11        0.06       -0.51      1.11 o 
   6   4  11        9.09        7.41      1.62 o 
   7   4  11        1.17       -0.52      1.28 o 
 -11   5  11       54.01       67.18      4.01 o 
 -10   5  11        0.03        1.51      1.61 o 
  -9   5  11       57.96       68.08      3.89 o 
  -8   5  11        0.03        0.83      1.40 o 
  -7   5  11        8.78        8.29      1.65 o 
  -6   5  11       55.78       58.02      3.64 o 
  -5   5  11      151.25      167.57      3.63 o 
  -4   5  11       25.85       29.02      2.07 o 
  -3   5  11       78.25       77.13      3.42 o 
  -2   5  11        0.09       -0.05      1.02 o 
  -1   5  11       84.02       84.84      3.11 o 
   0   5  11        2.43        1.99      1.11 o 
   1   5  11       16.97       20.18      2.56 o 
   2   5  11       13.06       14.05      2.47 o 
   3   5  11       11.46       11.92      2.26 o 
   4   5  11        1.08       -2.23      1.53 o 
   5   5  11        7.24        8.70      3.93 o 
   6   5  11        0.04        2.02      1.39 o 
  -9   6  11        1.80        1.92      1.53 o 
  -8   6  11        1.54        1.18      1.53 o 
  -7   6  11       10.41        6.11      2.04 o 
  -6   6  11        2.50        2.62      2.04 o 
  -5   6  11        0.55        0.29      1.65 o 
  -4   6  11       21.80       27.76      2.00 o 
  -3   6  11       62.33       58.32      3.50 o 
  -2   6  11      166.40      190.20      8.29 o 
  -1   6  11        7.68        8.28      1.95 o 
   0   6  11       11.23       13.48      2.26 o 
   1   6  11        0.73       -0.19      1.53 o 
   2   6  11       19.23       25.85      2.77 o 
   3   6  11       22.54       23.00      2.65 o 
   4   6  11        1.10       -1.02      1.44 o 
   5   6  11        5.82        4.09      2.47 o 
  -5   7  11       16.70       19.67      2.07 o 
  -4   7  11        0.22       -0.44      1.44 o 
  -3   7  11        0.22       -0.71      1.40 o 
  -2   7  11       32.88       35.79      2.52 o 
  -1   7  11       38.86       44.00      2.74 o 
   0   7  11       64.00       69.71      6.56 o 
   1   7  11        0.25        2.13      1.53 o 
   2   7  11        2.39        2.39      1.74 o 
   3   7  11       46.37       60.29      4.01 o 
  -4   8  11       34.22       34.87      3.14 o 
  -3   8  11        2.10        2.82      1.74 o 
  -2   8  11        0.11        1.05      3.20 o 
  -1   8  11        0.34       -1.68      1.32 o 
   0   8  11       40.02       43.63      6.40 o 
 -12   0  12      142.24      153.60      7.85 o 
 -11   0  12       44.20       44.21      4.36 o 
 -10   0  12      286.33      329.44     11.06 o 
  -9   0  12       40.64       43.33      4.36 o 
  -8   0  12        3.07        0.87      1.74 o 
  -7   0  12       77.65       69.23      4.94 o 
  -6   0  12      104.36      109.96      6.11 o 
  -5   0  12       12.40       14.21      1.95 o 
  -4   0  12        0.05       -0.71      1.02 o 
  -3   0  12        3.06        2.33      2.33 o 
  -2   0  12       31.72       25.30      3.49 o 
  -1   0  12        4.89        4.07      2.33 o 
   0   0  12        0.39        3.20      2.33 o 
   1   0  12        1.48        4.65      2.62 o 
   2   0  12       53.00       52.06      4.94 o 
   3   0  12       35.37       32.57      4.07 o 
   4   0  12      796.35      867.33     19.82 o 
   5   0  12       17.56       22.39      3.78 o 
   6   0  12       11.35       15.41      3.78 o 
   7   0  12        9.88       15.99      3.78 o 
 -12   1  12        0.87        4.48      1.95 o 
 -11   1  12       52.48       56.60      3.50 o 
 -10   1  12       81.63       89.45      4.11 o 
  -9   1  12       15.77       14.51      2.15 o 
  -8   1  12        0.12       -0.29      1.60 o 
  -7   1  12       32.92       29.55      4.07 o 
  -6   1  12       81.79       82.35      5.24 o 
  -5   1  12       53.20       51.09      2.07 o 
  -4   1  12      271.30      249.94      4.43 o 
  -3   1  12       65.53       62.69      2.77 o 
  -2   1  12        8.33        8.89      1.85 o 
  -1   1  12       26.76       23.81      2.36 o 
   0   1  12       71.34       72.37      5.38 o 
   1   1  12       57.76       56.77      6.40 o 
   2   1  12      161.36      158.41     14.69 o 
   3   1  12       16.39       14.25      2.36 o 
   4   1  12      240.07      250.54      7.10 o 
   5   1  12       13.10       15.73      2.56 o 
   6   1  12        8.99        8.00      2.26 o 
   7   1  12        0.91       -2.33      1.65 o 
 -11   2  12        0.72        0.15      1.44 o 
 -10   2  12        1.80        2.56      1.53 o 
  -9   2  12       19.80       18.69      2.26 o 
  -8   2  12      128.63      132.44      4.62 o 
  -7   2  12        0.46        0.58      1.23 o 
  -6   2  12       49.42       48.99      4.65 o 
  -5   2  12      307.02      289.20      4.19 o 
  -4   2  12        9.44        8.28      1.23 o 
  -3   2  12       77.53       80.02      2.64 o 
  -2   2  12       43.76       45.22      2.10 o 
  -1   2  12        9.32       11.93      2.95 o 
   0   2  12       17.97       23.33      2.07 o 
   1   2  12        2.43        5.16      1.39 o 
   2   2  12      221.92      226.57      5.37 o 
   3   2  12       98.00      102.25      4.83 o 
   4   2  12       38.77       40.14      3.29 o 
   5   2  12       45.38       50.02      3.59 o 
   6   2  12       13.43       17.53      2.76 o 
   7   2  12        0.29       -0.44      2.62 o 
 -11   3  12        0.39        0.11      2.33 o 
 -10   3  12        0.15        0.83      1.32 o 
  -9   3  12        1.22        1.02      1.44 o 
  -8   3  12      163.00      157.63      5.24 o 
  -7   3  12        0.44        1.32      1.74 o 
  -6   3  12       35.16       37.75      3.64 o 
  -5   3  12      149.33      134.25      2.91 o 
  -4   3  12      101.13      102.35      2.87 o 
  -3   3  12        7.16        6.95      1.18 o 
  -2   3  12        0.97        0.27      0.90 o 
  -1   3  12        0.20       -0.70      0.85 o 
   0   3  12       29.81       28.91      2.22 o 
   1   3  12       80.89       75.13      6.67 o 
   2   3  12        3.28        1.33      1.39 o 
   3   3  12        0.43       -0.41      1.15 o 
   4   3  12        0.71       -0.89      1.22 o 
   5   3  12       11.35       14.75      2.07 o 
   6   3  12        0.21        0.72      1.32 o 
 -10   4  12       14.44       19.02      2.36 o 
  -9   4  12        2.10        4.29      2.91 o 
  -8   4  12       11.88        9.45      1.95 o 
  -7   4  12       16.27       15.04      2.06 o 
  -6   4  12       27.69       20.07      3.49 o 
  -5   4  12      227.06      216.10      4.16 o 
  -4   4  12       21.71       18.45      1.79 o 
  -3   4  12       17.02       25.29      2.05 o 
  -2   4  12        0.26       -0.47      1.11 o 
  -1   4  12        1.84        2.33      1.20 o 
   0   4  12        0.02       -1.32      0.88 o 
   1   4  12       37.52       28.24      2.29 o 
   2   4  12        6.94        8.61      1.73 o 
   3   4  12       16.80       15.18      2.01 o 
   4   4  12        1.95        1.84      1.34 o 
   5   4  12        0.55        1.19      1.32 o 
   6   4  12        0.49       -0.10      1.74 o 
  -9   5  12        2.82        4.58      1.74 o 
  -8   5  12        0.38        3.49      2.33 o 
  -7   5  12       15.55       15.24      2.15 o 
  -6   5  12        0.01       -0.07      1.32 o 
  -5   5  12       37.98       36.59      2.29 o 
  -4   5  12       22.23       24.38      2.00 o 
  -3   5  12       85.33       85.20      3.23 o 
  -2   5  12        8.25        9.64      1.54 o 
  -1   5  12        0.30        0.69      1.15 o 
   0   5  12        3.03        0.19      1.53 o 
   1   5  12        7.16        8.09      2.15 o 
   2   5  12       21.12       23.16      2.88 o 
   3   5  12        4.61        5.82      2.15 o 
   4   5  12        2.60        3.26      1.43 o 
  -8   6  12        1.58        5.23      2.62 o 
  -7   6  12        6.72        8.43      2.62 o 
  -6   6  12        6.87       10.18      2.62 o 
  -5   6  12      122.75      142.27      4.94 o 
  -4   6  12        3.27        1.45      1.65 o 
  -3   6  12      189.06      204.88     11.35 o 
  -2   6  12        4.36        8.14      2.15 o 
  -1   6  12        4.62        5.10      2.62 o 
   0   6  12        0.44        0.82      1.74 o 
   1   6  12       12.20       13.21      2.56 o 
   2   6  12        0.04        0.87      1.65 o 
   3   6  12       19.63       17.45      4.07 o 
  -5   7  12        0.26        2.62      2.62 o 
  -4   7  12        3.86        5.96      2.06 o 
  -3   7  12       15.84       18.34      2.67 o 
  -2   7  12        1.74        0.10      1.53 o 
  -1   7  12        4.07        5.67      2.06 o 
   0   7  12        5.12        5.69      2.62 o 
 -10   1  13        0.38        0.70      2.62 o 
  -9   1  13        2.30        0.83      1.53 o 
  -8   1  13        0.61       -0.51      1.32 o 
  -7   1  13       16.86       16.01      2.26 o 
  -6   1  13       13.41       11.31      1.95 o 
  -5   1  13        1.49        2.73      1.34 o 
  -4   1  13        1.97        2.30      1.03 o 
  -3   1  13      100.61       99.81      3.41 o 
  -2   1  13        5.65        5.23      1.85 o 
  -1   1  13       57.52       59.02      6.69 o 
   0   1  13        8.16        9.18      2.06 o 
   1   1  13       19.13       18.00      2.56 o 
   2   1  13        1.16        0.98      1.74 o 
   3   1  13       16.52       18.30      2.77 o 
   4   1  13        0.83       -0.27      1.74 o 
   5   1  13       15.54       20.03      5.53 o 
 -10   2  13       54.70       55.22      3.59 o 
  -9   2  13       11.52       12.48      2.15 o 
  -8   2  13       30.07       43.43      3.08 o 
  -7   2  13        2.62        7.54      1.74 o 
  -6   2  13       50.31       45.97      3.08 o 
  -5   2  13       15.49       12.20      1.64 o 
  -4   2  13       31.72       29.29      2.12 o 
  -3   2  13        0.05       -1.00      0.94 o 
  -2   2  13        2.87        1.24      1.02 o 
  -1   2  13        0.24        1.12      1.15 o 
   0   2  13        4.27        3.40      2.17 o 
   1   2  13        6.46        3.20      1.85 o 
   2   2  13        8.05        6.98      2.06 o 
   3   2  13       45.51       42.27      4.51 o 
   4   2  13        0.12       -1.57      1.74 o 
   5   2  13        1.79       -1.35      1.74 o 
  -9   3  13        3.83        1.92      1.74 o 
  -8   3  13       52.81       59.32      3.50 o 
  -7   3  13        7.31        7.76      1.85 o 
  -6   3  13       58.71       55.32      3.29 o 
  -5   3  13       40.19       39.03      2.07 o 
  -4   3  13        6.19        9.05      1.51 o 
  -3   3  13        0.54       -0.02      0.88 o 
  -2   3  13        0.37       -0.18      0.96 o 
  -1   3  13        0.40       -0.99      0.91 o 
   0   3  13       24.93       25.49      3.45 o 
   1   3  13       12.51       12.29      2.35 o 
   2   3  13        0.02       -1.73      1.15 o 
   3   3  13        6.41        6.81      1.83 o 
   4   3  13       26.38       28.83      2.57 o 
  -8   4  13       27.97       26.31      2.65 o 
  -7   4  13        0.49        2.02      1.53 o 
  -6   4  13        5.14        3.20      1.74 o 
  -5   4  13       12.00       14.02      1.52 o 
  -4   4  13      131.72      141.35      3.59 o 
  -3   4  13        9.09       13.35      1.56 o 
  -2   4  13        1.99        1.03      1.06 o 
  -1   4  13       22.68       27.87      1.94 o 
   0   4  13       13.30       15.58      1.68 o 
   1   4  13        0.98        0.04      1.43 o 
   2   4  13       10.20        9.62      1.90 o 
   3   4  13        7.80       10.30      1.95 o 
  -7   5  13        0.07       -0.73      1.23 o 
  -6   5  13       45.27       52.85      3.29 o 
  -5   5  13       15.82       18.70      1.95 o 
  -4   5  13       64.58       64.49      2.99 o 
  -3   5  13       39.54       39.43      2.51 o 
  -2   5  13       26.89       35.28      2.43 o 
  -1   5  13        5.27        5.77      2.03 o 
   0   5  13        0.42       -0.08      1.28 o 
   1   5  13        4.13        3.06      1.62 o 
   2   5  13        0.33       -0.48      1.51 o 
  -4   6  13       23.02       24.43      2.77 o 
  -3   6  13        3.57        6.08      2.15 o 
  -2   6  13        0.11       -1.06      1.74 o 
  -1   6  13        4.92        8.87      2.26 o 
  -9   0  14       21.72       31.41      4.36 o 
  -8   0  14       24.26       22.98      3.78 o 
  -7   0  14        0.44        1.16      2.33 o 
  -6   0  14       72.31       52.94      4.94 o 
  -5   0  14        1.05       -0.29      1.74 o 
  -4   0  14        2.34        2.47      3.05 o 
  -3   0  14      292.79      286.03      7.30 o 
  -2   0  14        0.52       -2.33      2.04 o 
  -1   0  14       26.60       28.21      4.07 o 
   0   0  14        3.60        7.56      3.20 o 
   1   0  14        0.12       -2.62      2.62 o 
   2   0  14        0.22       -1.16      2.62 o 
   3   0  14       86.16       76.21      6.69 o 
  -8   1  14        5.26        7.73      2.18 o 
  -7   1  14       17.54       13.69      2.26 o 
  -6   1  14        6.34        6.11      1.85 o 
  -5   1  14        2.63        4.22      1.65 o 
  -4   1  14       14.88       14.67      1.63 o 
  -3   1  14        9.52        9.02      1.68 o 
  -2   1  14       33.35       26.57      4.80 o 
  -1   1  14       18.30       17.04      2.56 o 
   0   1  14        3.71        6.85      2.62 o 
   1   1  14       18.09       17.91      2.77 o 
   2   1  14       32.73       33.05      5.23 o 
   3   1  14       72.14       68.14      8.29 o 
  -8   2  14        6.74        5.67      1.85 o 
  -7   2  14        0.71        2.62      1.65 o 
  -6   2  14        9.43        9.76      2.18 o 
  -5   2  14       30.75       29.78      2.77 o 
  -4   2  14        7.50       10.46      1.44 o 
  -3   2  14       26.65       25.72      2.23 o 
  -2   2  14        0.34        2.42      1.34 o 
  -1   2  14       44.13       49.86      3.59 o 
   0   2  14       27.64       34.93      3.18 o 
   1   2  14       10.90        8.00      2.26 o 
   2   2  14       10.37        8.05      3.34 o 
  -7   3  14        0.98        1.69      1.53 o 
  -6   3  14       10.12       10.05      3.34 o 
  -5   3  14        4.16        1.70      2.33 o 
  -4   3  14        7.01        6.00      1.34 o 
  -3   3  14        0.02       -1.57      1.48 o 
  -2   3  14       41.34       48.39      2.77 o 
  -1   3  14        2.80        2.20      1.24 o 
   0   3  14        0.50        0.69      1.43 o 
   1   3  14        1.42       -1.88      1.26 o 
   2   3  14        3.36        2.91      2.91 o 
  -6   4  14        0.89        1.67      1.53 o 
  -5   4  14       12.24       13.81      2.15 o 
  -4   4  14       15.63       14.06      1.67 o 
  -3   4  14       86.13       95.57      3.23 o 
  -2   4  14       15.47       17.63      1.80 o 
  -1   4  14       11.95       14.95      1.70 o 
   0   4  14        0.68        0.52      1.13 o 
  -5   1  15        0.75        1.34      1.53 o 
  -4   1  15        6.28        2.47      1.31 o 
  -3   1  15        0.10       -1.37      1.87 o 
  -2   1  15        8.32       14.42      2.07 o 
  -1   1  15        3.33        0.96      3.78 o 
  -4   2  15       43.75       42.59      2.40 o 
  -3   2  15        0.01       -0.37      1.37 o 
  -2   2  15        1.43        1.45      1.51 o 
                                                 
